# Supplementary material for: Social dynamics of core members in mixed-species bird flocks change across a gradient of foraging habitat quality
Source: PLoS One. 2022 Feb 2;17(2):e0262385. doi: 10.1371/journal.pone.0262385 (PMC8809581; doi:10.1371/journal.pone.0262385)
Supplement: S2 Dataset — Dataset for relative height between core members in mixed-species flocks analysis. (CSV) [file pone.0262385.s008.csv]

Location	part	Month	Day	hr	base_n	scan_n	scan	core	satel	totbird	n_TUTI	n_CACH	season	year	spec	height	corez	intra
MAR	to3	1	6	10	103	1	1	5	0	5	3	2	wint	2015	T	4.55	2	3
MAR	to3	1	6	10	103	1	1	5	0	5	3	2	wint	2015	T	7.25	2	3
MAR	to3	1	6	10	103	2	2	7	0	7	2	5	wint	2015	C	6.166666667	2	5
MAR	to3	1	6	10	103	2	2	7	0	7	2	5	wint	2015	C	4.5	2	5
MAR	to3	1	6	10	103	3	6	5	0	5	1	4	wint	2015	C	7	1	4
MAR	to3	1	6	10	103	3	6	5	0	5	1	4	wint	2015	C	14	1	4
MAR	to3	1	6	10	103	4	7	4	0	4	1	3	wint	2015	C	9	1	3
MAR	to3	1	6	10	103	4	7	4	0	4	1	3	wint	2015	C	8	1	3
MAR	to3	1	6	10	103	5	8	3	0	3	0	3	wint	2015	C	2	0	3
MAR	to3	1	6	10	103	5	8	3	0	3	0	3	wint	2015	C	1	0	3
MAR	to3	1	6	10	103	6	9	4	1	5	0	4	wint	2015	C	11.66666667	0	4
MAR	to3	1	6	10	103	7	10	3	1	4	0	3	wint	2015	C	21.5	0	3
MAR	to3	1	6	10	103	8	11	4	1	5	0	4	wint	2015	C	23	0	4
MAR	to3	1	6	10	103	8	11	4	1	5	0	4	wint	2015	C	21	0	4
MAR	to2	1	6	11	104	1	3	6	0	6	2	4	wint	2015	T	16.33333333	4	2
MAR	to2	1	6	11	104	1	3	6	0	6	2	4	wint	2015	T	14.5	4	2
MAR	to2	1	6	11	104	2	4	3	0	3	1	2	wint	2015	C	6	1	2
MAR	to2	1	6	11	104	2	4	3	0	3	1	2	wint	2015	T	5	2	1
MAR	to2	1	6	11	104	4	12	5	0	5	1	4	wint	2015	C	6.333333333	1	4
MAR	to2	1	6	11	104	4	12	5	0	5	1	4	wint	2015	C	10.33333333	1	4
MAR	to3	1	11	11	107	1	1	4	0	4	0	4	wint	2015	C	21.83333333	0	4
MAR	to3	1	11	11	107	1	1	4	0	4	0	4	wint	2015	C	24.66666667	0	4
MAR	to3	1	11	12	107	2	2	4	0	4	0	4	wint	2015	C	22.5	0	4
MAR	to3	1	11	12	107	2	2	4	0	4	0	4	wint	2015	C	24.5	0	4
MAR	to3	1	11	12	107	3	3	4	0	4	0	4	wint	2015	C	21.83333333	0	4
MAR	to3	1	11	12	107	3	3	4	0	4	0	4	wint	2015	C	23.16666667	0	4
MAR	to3	1	11	12	107	4	4	4	0	4	0	4	wint	2015	C	21.33333333	0	4
MAR	to3	1	11	12	107	4	4	4	0	4	0	4	wint	2015	C	20.16666667	0	4
MAR	to3	1	11	12	107	5	5	4	0	4	0	4	wint	2015	C	21.16666667	0	4
MAR	to3	1	11	12	107	5	5	4	0	4	0	4	wint	2015	C	22.33333333	0	4
MAR	to3	1	11	12	107	6	6	4	0	4	0	4	wint	2015	C	22.5	0	4
MAR	to3	1	11	12	107	6	6	4	0	4	0	4	wint	2015	C	22.5	0	4
MAR	to2	1	11	13	108	2	9	3	0	3	0	3	wint	2015	C	3	0	3
MAR	to2	1	11	13	108	2	9	3	0	3	0	3	wint	2015	C	4	0	3
MAR	to2	1	21	10	113	1	1	5	1	6	3	2	wint	2015	T	10.73333333	2	3
MAR	to2	1	21	10	113	1	1	5	1	6	3	2	wint	2015	T	10.26666667	2	3
MAR	to2	1	21	10	113	2	2	5	0	5	3	2	wint	2015	T	16.6	2	3
MAR	to2	1	21	10	113	2	2	5	0	5	3	2	wint	2015	T	14.2	2	3
MAR	to2	1	21	10	113	3	3	3	0	3	3	0	wint	2015	T	18.33333333	0	3
MAR	to2	1	21	10	113	3	3	3	0	3	3	0	wint	2015	T	18.16666667	0	3
MAR	to2	1	21	10	113	4	4	2	0	2	2	0	wint	2015	T	17.5	0	2
MAR	to2	1	21	10	113	4	4	2	0	2	2	0	wint	2015	T	16	0	2
MAR	to2	1	21	10	113	5	5	3	0	3	3	0	wint	2015	T	19	0	3
MAR	to2	1	21	10	113	5	5	3	0	3	3	0	wint	2015	T	19	0	3
MAR	to2	1	21	11	113	6	6	2	0	2	2	0	wint	2015	T	20	0	2
MAR	to2	1	21	11	113	6	6	2	0	2	2	0	wint	2015	T	20	0	2
MAR	to2	1	21	11	113	7	7	3	0	3	3	0	wint	2015	T	17.5	0	3
MAR	to2	1	21	11	113	7	7	3	0	3	3	0	wint	2015	T	17.83333333	0	3
MAR	to2	1	21	11	113	8	8	7	1	8	3	4	wint	2015	T	9.375	4	3
MAR	to2	1	21	11	113	9	9	2	0	2	0	2	wint	2015	C	2.5	0	2
MAR	to2	1	21	11	113	9	9	2	0	2	0	2	wint	2015	C	3	0	2
MAR	to3	1	22	13	115	1	1	2	0	2	0	2	wint	2015	C	26	0	2
MAR	to3	1	22	13	115	1	1	2	0	2	0	2	wint	2015	C	20	0	2
MAR	to3	1	22	13	115	6	6	2	0	2	2	0	wint	2015	T	3	0	2
MAR	to3	1	22	13	115	6	6	2	0	2	2	0	wint	2015	T	3.5	0	2
MAR	to1	1	28	13	118	1	1	3	0	3	1	2	wint	2015	C	0.833333333	1	2
MAR	to1	1	28	13	118	1	1	3	0	3	1	2	wint	2015	T	1.5	2	1
MAR	to1	1	28	13	118	2	2	2	1	3	1	1	wint	2015	T	7	1	1
MAR	to1	1	28	13	118	3	3	3	1	4	0	3	wint	2015	C	11.83333333	0	3
MAR	to1	1	28	13	118	4	4	2	0	2	0	2	wint	2015	C	2	0	2
MAR	to1	1	28	13	118	4	4	2	0	2	0	2	wint	2015	C	3	0	2
MAR	to1	1	28	13	118	5	5	2	0	2	0	2	wint	2015	C	7.333333333	0	2
MAR	to1	2	5	12	125	1	1	3	0	3	0	3	wint	2015	C	26	0	3
MAR	to1	2	5	12	125	1	1	3	0	3	0	3	wint	2015	C	26	0	3
MAR	to2	2	12	10	131	1	1	3	0	3	3	0	wint	2015	T	11.33333333	0	3
MAR	to2	2	12	10	131	1	1	3	0	3	3	0	wint	2015	T	11.33333333	0	3
MAR	to2	2	12	10	131	2	2	3	0	3	3	0	wint	2015	T	12	0	3
MAR	to2	2	12	10	131	2	2	3	0	3	3	0	wint	2015	T	12.66666667	0	3
MAR	to2	2	12	10	131	3	3	2	0	2	2	0	wint	2015	T	9	0	2
MAR	to2	2	12	10	131	3	3	2	0	2	2	0	wint	2015	T	1	0	2
MAR	to3	2	18	10	135	3	3	1	1	2	0	1	wint	2015	C	4	0	1
MAR	to3	2	18		135	8	8	4	0	4	1	3	wint	2015	C	6	1	3
MAR	to3	2	18		135	8	8	4	0	4	1	3	wint	2015	T	6.666666667	3	1
MAR	to3	2	18	11	135	9	9	3	0	3	0	3	wint	2015	C	5	0	3
MAR	to3	2	18	11	135	9	9	3	0	3	0	3	wint	2015	C	4	0	3
MAR	to3	2	18	11	135	9	10	3	0	3	0	3	wint	2015	C	2	0	3
MAR	to3	2	18	11	135	9	10	3	0	3	0	3	wint	2015	C	2	0	3
MAR	to3	2	18	12	135	11	11	2	0	2	0	2	wint	2015	C	3	0	2
MAR	to3	2	18	12	135	11	11	2	0	2	0	2	wint	2015	C	5	0	2
MAR	to3	2	18	12	135	12	12	2	0	2	0	2	wint	2015	C	5	0	2
MAR	to3	2	18	12	135	12	12	2	0	2	0	2	wint	2015	C	5	0	2
MAR	to3	2	18	12	135	13	13	2	1	3	0	2	wint	2015	C	6.666666667	0	2
MAR	to3	2	18	12	135	14	14	2	1	3	0	2	wint	2015	C	7	0	2
MAR	to3	2	18	12	135	15	15	2	1	3	0	2	wint	2015	C	11.66666667	0	2
MAR	to3	2	18	12	135	16	16	2	1	3	0	2	wint	2015	C	5.666666667	0	2
MAR	to3	2	18	12	135	17	17	2	0	2	0	2	wint	2015	C	7	0	2
MAR	to3	2	18	12	135	17	17	2	0	2	0	2	wint	2015	C	6	0	2
MAR	to3	2	18	12	135	18	18	2	0	2	0	2	wint	2015	C	1	0	2
MAR	to3	2	18	12	135	18	18	2	0	2	0	2	wint	2015	C	1	0	2
MAR	to3	2	18	12	135	19	19	2	0	2	0	2	wint	2015	C	5	0	2
MAR	to3	2	18	12	135	19	19	2	0	2	0	2	wint	2015	C	7	0	2
MAR	to3	2	18	12	135	20	20	2	0	2	0	2	wint	2015	C	6	0	2
MAR	to3	2	18	12	135	20	20	2	0	2	0	2	wint	2015	C	5	0	2
MAR	to2	2	19	10	138	1	3	5	0	5	1	4	wint	2015	C	7.333333333	1	4
MAR	to2	2	19	10	138	1	3	5	0	5	1	4	wint	2015	C	6.166666667	1	4
MAR	to1	2	19	10	138	3	5	2	0	2	1	1	wint	2015	C	13	1	1
MAR	to1	2	19	10	138	3	5	2	0	2	1	1	wint	2015	T	6	1	1
MAR	to1	2	19	10	138	4	6	2	0	2	2	0	wint	2015	T	12	0	2
MAR	to1	2	19	10	138	4	6	2	0	2	2	0	wint	2015	T	6	0	2
MAR	to1	2	19	10	138	5	7	3	0	3	3	0	wint	2015	T	12	0	3
MAR	to1	2	19	10	138	5	7	3	0	3	3	0	wint	2015	T	6	0	3
MAR	to1	2	19	11	138	6	8	2	0	2	2	0	wint	2015	T	12	0	2
MAR	to1	2	19	11	138	6	8	2	0	2	2	0	wint	2015	T	6	0	2
MAR	to1	2	19	11	138	7	9	2	0	2	2	0	wint	2015	T	13	0	2
MAR	to1	2	19	11	138	7	9	2	0	2	2	0	wint	2015	T	7	0	2
MAR	to1	2	19	11	138	8	10	3	0	3	3	0	wint	2015	T	14	0	3
MAR	to1	2	19	11	138	8	10	3	0	3	3	0	wint	2015	T	22	0	3
MAR	to1	2	19	11	138	9	11	2	0	2	2	0	wint	2015	T	25	0	2
MAR	to1	2	19	11	138	9	11	2	0	2	2	0	wint	2015	T	25	0	2
MAR	to3	2	25	14	146	1	8	2	0	2	1	1	wint	2015	C	7	1	1
MAR	to3	2	25	14	146	1	8	2	0	2	1	1	wint	2015	T	8	1	1
MAR	to1	2	25	14	146	2	9	3	0	3	2	1	wint	2015	T	1.666666667	1	2
MAR	to1	2	25	14	146	2	9	3	0	3	2	1	wint	2015	T	4.333333333	1	2
MAR	to1	2	25	14	146	3	10	2	0	2	1	1	wint	2015	C	1	1	1
MAR	to1	2	25	14	146	3	10	2	0	2	1	1	wint	2015	T	5	1	1
MAR	to2	2	25	15	147	1	12	2	0	2	0	2	wint	2015	C	2	0	2
MAR	to2	2	25	15	147	1	12	2	0	2	0	2	wint	2015	C	1	0	2
MAR	to2	2	25	16	147	2	13	3	0	3	0	3	wint	2015	C	2.666666667	0	3
MAR	to2	2	25	16	147	2	13	3	0	3	0	3	wint	2015	C	4	0	3
MAR	to2	2	25	16	147	5	16	3	0	3	3	0	wint	2015	T	9.666666667	0	3
MAR	to2	2	25	16	147	5	16	3	0	3	3	0	wint	2015	T	7.666666667	0	3
MAR	to3	2	26	10	148	1	1	2	1	3	0	2	wint	2015	C	18.33333333	0	2
MAR	to3	2	26	10	148	3	3	2	0	2	0	2	wint	2015	C	11	0	2
MAR	to3	2	26	10	148	3	3	2	0	2	0	2	wint	2015	C	13	0	2
MAR	to3	2	26	11	148	4	4	2	0	2	0	2	wint	2015	C	8	0	2
MAR	to3	2	26	11	148	4	4	2	0	2	0	2	wint	2015	C	7	0	2
MAR	to3	2	26	11	148	5	5	2	0	2	0	2	wint	2015	C	10	0	2
MAR	to3	2	26	11	148	5	5	2	0	2	0	2	wint	2015	C	9	0	2
MAR	to3	2	26	11	148	6	6	3	0	3	1	2	wint	2015	C	5.333333333	1	2
MAR	to3	2	26	11	148	6	6	3	0	3	1	2	wint	2015	T	2.666666667	2	1
MAR	to3	2	26	11	148	7	7	2	1	3	0	2	wint	2015	C	10	0	2
MAR	to2	2	29	15	149	1	1	2	0	2	2	0	wint	2015	T	20.33333333	0	2
MAR	to2	2	29	15	149	1	1	2	0	2	2	0	wint	2015	T	23.66666667	0	2
MAR	to1	2	29	16	149	8	8	2	1	3	0	2	wint	2015	C	12	0	2
MAR	to1	2	29	16	149	8	8	2	1	3	0	2	wint	2015	C	12.5	0	2
MAR	to1	2	29	16	149	9	9	4	0	4	1	3	wint	2015	C	19.33333333	1	3
MAR	to1	2	29	16	149	9	9	4	0	4	1	3	wint	2015	C	18.66666667	1	3
MAR	to1	2	29	16	149	10	10	5	0	5	2	3	wint	2015	C	9.333333333	2	3
MAR	to1	2	29	16	149	10	10	5	0	5	2	3	wint	2015	C	10.66666667	2	3
MAR	to1	2	29	16	149	11	11	4	0	4	0	4	wint	2015	C	20.66666667	0	4
MAR	to1	2	29	16	149	11	11	4	0	4	0	4	wint	2015	C	21.33333333	0	4
MAR	to2	9	26	15	232	2	2	3	1	4	3	0	wint	2015	T	23	0	3
MAR	to2	9	26	15	232	2	2	3	1	4	3	0	wint	2015	T	15	0	3
MAR	to3	9	26	16	232	3	3	4	0	4	2	2	wint	2015	C	4	2	2
MAR	to3	9	26	16	232	3	3	4	0	4	2	2	wint	2015	C	5.5	2	2
MAR	to3	9	26	16	232	4	4	5	0	5	2	3	wint	2015	T	2.2	3	2
MAR	to3	9	26	16	232	4	4	5	0	5	2	3	wint	2015	T	1.8	3	2
MAR	to1	9	27	16	234	1	2	2	0	2	0	2	wint	2015	C	12	0	2
MAR	to1	9	27	16	234	1	2	2	0	2	0	2	wint	2015	C	13	0	2
MAR	to2	10	3	13	238	1	4	3	0	3	0	3	wint	2015	C	7.333333333	0	3
MAR	to2	10	3	13	238	1	4	3	0	3	0	3	wint	2015	C	1.333333333	0	3
MAR	to2	10	3	13	238	2	5	6	1	7	3	3	wint	2015	C	4.666666667	3	3
MAR	to2	10	3	13	238	2	5	6	1	7	3	3	wint	2015	C	4	3	3
MAR	to2	10	3	13	238	3	6	4	0	4	2	2	wint	2015	C	3	2	2
MAR	to2	10	3	13	238	3	6	4	0	4	2	2	wint	2015	T	1	2	2
MAR	to2	10	3	13	238	4	7	5	0	5	2	3	wint	2015	C	1.666666667	2	3
MAR	to2	10	3	13	238	4	7	5	0	5	2	3	wint	2015	C	4	2	3
MAR	to1	10	3	14	238	5	8	2	0	2	0	2	wint	2015	C	1	0	2
MAR	to1	10	3	14	238	5	8	2	0	2	0	2	wint	2015	C	8	0	2
MAR	to2	10	3	17	238	6	9	5	0	5	1	4	wint	2015	C	2.2	1	4
MAR	to2	10	3	17	238	6	9	5	0	5	1	4	wint	2015	T	3.8	4	1
MAR	to1	10	12	9	246	1	1	5	1	6	3	2	wint	2015	T	0.75	2	3
MAR	to1	10	12	9	246	1	1	5	1	6	3	2	wint	2015	T	2.5	2	3
MAR	to3	10	12	9	246	2	2	5	0	5	0	5	wint	2015	C	4.333333333	0	5
MAR	to3	10	12	9	246	2	2	5	0	5	0	5	wint	2015	C	4.333333333	0	5
MAR	to3	10	12	9	246	3	3	3	0	3	0	3	wint	2015	C	9	0	3
MAR	to3	10	12	9	246	3	3	3	0	3	0	3	wint	2015	C	7	0	3
MAR	to3	10	12	10	246	4	4	2	0	2	0	2	wint	2015	C	4	0	2
MAR	to3	10	12	10	246	4	4	2	0	2	0	2	wint	2015	C	2	0	2
MAR	to2	10	14	11	18	1	1	3	0	3	0	3	wint	2015	C	17	0	3
MAR	to2	10	14	11	18	1	1	3	0	3	0	3	wint	2015	C	17	0	3
MAR	to3	10	14	14	19	1	2	3	0	3	0	3	wint	2015	C	6.333333333	0	3
MAR	to3	10	14	14	19	1	2	3	0	3	0	3	wint	2015	C	7.666666667	0	3
MAR	to3	10	14	15	19	2	3	3	0	3	0	3	wint	2015	C	20	0	3
MAR	to3	10	14	15	19	2	3	3	0	3	0	3	wint	2015	C	23.33333333	0	3
MAR	to2	10	14	15	19	3	4	3	0	3	1	2	wint	2015	C	4.666666667	1	2
MAR	to2	10	14	15	19	3	4	3	0	3	1	2	wint	2015	T	4.666666667	2	1
MAR	to2	10	14	8	248	1	1	4	0	4	1	3	wint	2015	C	5	1	3
MAR	to2	10	14	8	248	1	1	4	0	4	1	3	wint	2015	C	4	1	3
MAR	to2	10	14	9	248	2	2	6	0	6	2	4	wint	2015	C	12.33333333	2	4
MAR	to2	10	14	9	248	2	2	6	0	6	2	4	wint	2015	T	12.33333333	4	2
MAR	to2	10	14	9	248	3	3	4	0	4	3	1	wint	2015	T	18	1	3
MAR	to2	10	14	9	248	3	3	4	0	4	3	1	wint	2015	T	18	1	3
MAR	to2	10	14	9	248	4	4	3	0	3	3	0	wint	2015	T	25	0	3
MAR	to2	10	14	9	248	4	4	3	0	3	3	0	wint	2015	T	24	0	3
MAR	to2	10	14	9	248	5	5	3	0	3	1	2	wint	2015	C	28.33333333	1	2
MAR	to2	10	14	9	248	5	5	3	0	3	1	2	wint	2015	T	28.33333333	2	1
MAR	to3	10	14	10	248	6	6	2	0	2	0	2	wint	2015	C	5	0	2
MAR	to3	10	14	10	248	6	6	2	0	2	0	2	wint	2015	C	2	0	2
MAR	to1	10	17	9	250	1	1	4	0	4	1	3	wint	2015	C	6	1	3
MAR	to1	10	17	9	250	1	1	4	0	4	1	3	wint	2015	T	1	3	1
MAR	to1	10	17	10	250	2	2	3	0	3	0	3	wint	2015	C		0	3
MAR	to1	10	17	10	250	2	2	3	0	3	0	3	wint	2015	C		0	3
MAR	to1	10	17	10	250	3	3	3	0	3	0	3	wint	2015	C	7	0	3
MAR	to1	10	17	10	250	3	3	3	0	3	0	3	wint	2015	C	7	0	3
MAR	to2	10	21	14	25	1	1	4	0	4	1	3	wint	2015	C	0.833333333	1	3
MAR	to2	10	21	14	25	1	1	4	0	4	1	3	wint	2015	C	1.5	1	3
MAR	to3	10	21	16	25	3	3	4	2	6	2	2	wint	2015	T	10	2	2
MAR	to3	10	21	16	25	3	3	4	2	6	2	2	wint	2015	T	7	2	2
MAR	to1	10	25	14	257	1	6	3	0	3	3	0	wint	2015	T	1.5	0	3
MAR	to1	10	25	14	257	1	6	3	0	3	3	0	wint	2015	T	0.5	0	3
MAR	to1	10	25	15	257	2	7	3	1	4	3	0	wint	2015	T	0.5	0	3
MAR	to1	10	25	15	257	2	7	3	1	4	3	0	wint	2015	T	0.833333333	0	3
MAR	to2	10	25	15	257	3	8	3	0	3	3	0	wint	2015	T	40.33333333	0	3
MAR	to2	10	25	15	257	3	8	3	0	3	3	0	wint	2015	T	41	0	3
MAR	to1	10	25	14	257	4	9	3	1	4	3	0	wint	2015	T	1.333333333	0	3
MAR	to2	10	25	15	257	5	10	2	1	3	2	0	wint	2015	T	28.33333333	0	2
MAR	to3	10	26	15	258	1	1	4	1	5	1	3	wint	2015	C	11.33333333	1	3
MAR	to3	10	26	15	258	2	2	3	2	5	1	2	wint	2015	C	16	1	2
MAR	to3	10	28	10	260	1	1	2	1	3	2	0	wint	2015	T	6.666666667	0	2
MAR	to3	10	28	10	260	1	1	2	1	3	2	0	wint	2015	T	2	0	2
MAR	to3	10	28	10	260	2	2	5	1	6	1	4	wint	2015	C	13.9	1	4
MAR	to3	10	28	10	260	2	2	5	1	6	1	4	wint	2015	T	11.3	4	1
MAR	to3	10	28	10	260	3	3	4	0	4	0	4	wint	2015	C	30	0	4
MAR	to3	10	28	10	260	3	3	4	0	4	0	4	wint	2015	C	30	0	4
MAR	to3	10	28	10	260	4	4	3	1	4	2	1	wint	2015	T	24	1	2
MAR	to3	10	28	10	260	4	4	3	1	4	2	1	wint	2015	T	26	1	2
MAR	to3	10	28	11	260	5	5	4	0	4	2	2	wint	2015	T	22	2	2
MAR	to3	10	28	11	260	5	5	4	0	4	2	2	wint	2015	T	22	2	2
MAR	to3	10	28	11	261	1	6	6	0	6	4	2	wint	2015	T	42	2	4
MAR	to3	10	28	11	261	1	6	6	0	6	4	2	wint	2015	T	42	2	4
MAR	to3	10	28	11	261	2	7	3	1	4	0	3	wint	2015	C	9.666666667	0	3
MAR	to3	10	28	11	261	3	8	5	2	7	0	5	wint	2015	C	8	0	5
MAR	to3	10	28	12	261	4	9	6	1	7	2	4	wint	2015	T	13.5	4	2
MAR	to3	10	28	12	261	5	10	5	2	7	3	2	wint	2015	C	2	3	2
MAR	to3	10	28	12	261	5	10	5	2	7	3	2	wint	2015	T	0.5	2	3
MAR	to1	10	30	13	126	2	6	3	0	3	1	2	wint	2015	C	21	1	2
MAR	to1	10	30	13	126	2	6	3	0	3	1	2	wint	2015	T	20.33333333	2	1
MAR	to1	10	30	14	126	3	7	4	1	5	2	2	wint	2015	T	8	2	2
MAR	to1	10	30	14	126	3	7	4	1	5	2	2	wint	2015	T	2.5	2	2
MAR	to3	10	30	16	127	1	2	3	1	4	0	3	wint	2015	C		0	3
MAR	to3	10	30	16	127	2	3	5	0	5	2	3	wint	2015	T	1.333333333	3	2
MAR	to3	10	30	16	127	2	3	5	0	5	2	3	wint	2015	T	1.166666667	3	2
MAR	to3	10	30	16	127	3	4	5	0	5	1	4	wint	2015	C	2.833333333	1	4
MAR	to3	10	30	16	127	3	4	5	0	5	1	4	wint	2015	C	5.166666667	1	4
MAR	to3	10	30	16	127	3	5	5	0	5	1	4	wint	2015	C	6.333333333	1	4
MAR	to3	10	30	16	127	3	5	5	0	5	1	4	wint	2015	C	5.666666667	1	4
MAR	to3	10	30	16	128	1	8	3	1	4	0	3	wint	2015	C	12	0	3
MAR	to3	10	30	16	128	2	9	4	0	4	2	2	wint	2015	T	0.833333333	2	2
MAR	to3	10	30	16	128	2	9	4	0	4	2	2	wint	2015	T	1.666666667	2	2
MAR	to3	10	30	16	128	3	10	4	0	4	1	3	wint	2015	C	2.416666667	1	3
MAR	to3	10	30	16	128	3	10	4	0	4	1	3	wint	2015	T	3.833333333	3	1
MAR	to3	11	2	14	265	1	1	7	0	7	3	4	wint	2015	T	0.7	4	3
MAR	to3	11	2	14	265	1	1	7	0	7	3	4	wint	2015	T	0.9	4	3
MAR	to3	11	2	14	265	2	2	7	1	8	3	4	wint	2015	T	0.5	4	3
MAR	to3	11	2	14	265	3	3	5	0	5	3	2	wint	2015	T	28	2	3
MAR	to3	11	2	14	265	3	3	5	0	5	3	2	wint	2015	T	0	2	3
MAR	to3	11	2	15	265	4	4	6	2	8	3	3	wint	2015	T	1.333333333	3	3
MAR	to3	11	2	15	265	4	4	6	2	8	3	3	wint	2015	T	5.666666667	3	3
MAR	to1	11	2	15	265	5	5	5	0	5	2	3	wint	2015	C	17	2	3
MAR	to1	11	2	15	265	5	5	5	0	5	2	3	wint	2015	C	16.33333333	2	3
MAR	to1	11	2	14	265	6	6	6	1	7	2	4	wint	2015	T	19.66666667	4	2
MAR	to1	11	2	14	265	6	6	6	1	7	2	4	wint	2015	T	22.33333333	4	2
MAR	to1	11	2	15	265	7	7	6	2	8	2	4	wint	2015	C	38	2	4
MAR	to1	11	2	15	265	7	7	6	2	8	2	4	wint	2015	C	39	2	4
MAR	to2	11	9	11	44	1	1	4	0	4	0	4	wint	2015	C	10.16666667	0	4
MAR	to2	11	9	11	44	1	1	4	0	4	0	4	wint	2015	C	9.833333333	0	4
MAR	to2	11	9	11	44	2	2	4	0	4	0	4	wint	2015	C	10.16666667	0	4
MAR	to2	11	9	11	44	2	2	4	0	4	0	4	wint	2015	C	9.833333333	0	4
MAR	to2	11	9	11	44	3	3	5	0	5	1	4	wint	2015	C	8.1	1	4
MAR	to2	11	9	11	44	3	3	5	0	5	1	4	wint	2015	T	5.5	4	1
MAR	to2	11	9	11	44	4	4	4	0	4	1	3	wint	2015	C	6.333333333	1	3
MAR	to2	11	9	11	44	4	4	4	0	4	1	3	wint	2015	T	3.166666667	3	1
MAR	to2	11	9	11	44	5	5	2	1	3	0	2	wint	2015	C	6	0	2
MAR	to2	11	9	11	44	6	6	2	0	2	1	1	wint	2015	C	7	1	1
MAR	to2	11	9	11	44	6	6	2	0	2	1	1	wint	2015	T	10	1	1
MAR	to2	11	9	12	44	7	7	4	0	4	1	3	wint	2015	C	9.666666667	1	3
MAR	to2	11	9	12	44	7	7	4	0	4	1	3	wint	2015	T	10.83333333	3	1
MAR	to2	11	9	12	44	8	8	3	0	3	1	2	wint	2015	C	8	1	2
MAR	to2	11	9	12	44	8	8	3	0	3	1	2	wint	2015	T	7	2	1
MAR	to2	11	9	12	44	9	9	3	0	3	1	2	wint	2015	C	13	1	2
MAR	to2	11	9	12	44	9	9	3	0	3	1	2	wint	2015	T	15	2	1
MAR	to1	11	9	13	116	1	10	2	0	2	0	2	wint	2015	C	9	0	2
MAR	to1	11	9	13	116	1	10	2	0	2	0	2	wint	2015	C	10	0	2
MAR	to1	11	9	13	116	2	11	2	0	2	0	2	wint	2015	C	8	0	2
MAR	to1	11	9	13	116	2	11	2	0	2	0	2	wint	2015	C	8	0	2
MAR	to3	11	9	13	117	1	12	3	0	3	0	3	wint	2015	C	4.666666667	0	3
MAR	to3	11	9	13	117	1	12	3	0	3	0	3	wint	2015	C	3.333333333	0	3
MAR	to3	11	9	14	117	2	13	3	0	3	0	3	wint	2015	C	4	0	3
MAR	to3	11	9	14	117	2	13	3	0	3	0	3	wint	2015	C	2	0	3
MAR	to3	11	9	14	117	3	14	3	0	3	0	3	wint	2015	C	3	0	3
MAR	to3	11	9	14	117	3	14	3	0	3	0	3	wint	2015	C	3	0	3
MAR	to3	11	9	14	117	4	15	3	0	3	0	3	wint	2015	C	4	0	3
MAR	to3	11	9	14	117	4	15	3	0	3	0	3	wint	2015	C	4.666666667	0	3
MAR	to3	11	9	14	117	5	16	2	0	2	0	2	wint	2015	C	18	0	2
MAR	to3	11	9	14	117	5	16	2	0	2	0	2	wint	2015	C	16	0	2
MAR	to2	11	10	12	45	1	1	2	0	2	0	2	wint	2015	C	20	0	2
MAR	to2	11	10	12	45	1	1	2	0	2	0	2	wint	2015	C	21	0	2
MAR	to2	11	10	13	45	2	2	3	0	3	2	1	wint	2015	T	19.33333333	1	2
MAR	to2	11	10	13	45	2	2	3	0	3	2	1	wint	2015	T	18.66666667	1	2
MAR	to2	11	10	13	45	3	3	4	0	4	0	4	wint	2015	C	4.333333333	0	4
MAR	to2	11	10	13	45	3	3	4	0	4	0	4	wint	2015	C	7.666666667	0	4
MAR	to2	11	10	13	45	4	4	4	0	4	0	4	wint	2015	C	7.666666667	0	4
MAR	to2	11	10	13	45	4	4	4	0	4	0	4	wint	2015	C	8.333333333	0	4
MAR	to2	11	10	14	46	1	5	5	0	5	3	2	wint	2015	T	8.333333333	2	3
MAR	to2	11	10	14	46	1	5	5	0	5	3	2	wint	2015	T	8.333333333	2	3
MAR	to2	11	10	14	46	2	6	2	0	2	0	2	wint	2015	C	7	0	2
MAR	to2	11	10	14	46	2	6	2	0	2	0	2	wint	2015	C	12	0	2
MAR	to2	11	10	14	46	3	7	3	0	3	0	3	wint	2015	C	5.333333333	0	3
MAR	to2	11	10	14	46	3	7	3	0	3	0	3	wint	2015	C	8.666666667	0	3
MAR	to2	11	10	14	46	4	8	3	0	3	0	3	wint	2015	C	5	0	3
MAR	to2	11	10	14	46	4	8	3	0	3	0	3	wint	2015	C	8.333333333	0	3
MAR	to2	11	10	14	46	5	9	2	0	2	0	2	wint	2015	C	10	0	2
MAR	to2	11	10	14	46	5	9	2	0	2	0	2	wint	2015	C	12	0	2
MAR	to3	11	10	15	46	6	10	4	1	5	0	4	wint	2015	C	13.2	0	4
MAR	to3	11	10	15	46	7	11	3	0	3	0	3	wint	2015	C	18	0	3
MAR	to3	11	10	15	46	7	11	3	0	3	0	3	wint	2015	C	19.33333333	0	3
MAR	to3	11	10	15	47	1	12	2	0	2	0	2	wint	2015	C	25	0	2
MAR	to3	11	10	15	47	1	12	2	0	2	0	2	wint	2015	C	25	0	2
MAR	to3	11	11	12	270	3	3	3	2	5	3	0	wint	2015	T	1.333333333	0	3
MAR	to3	11	14	13	271	1	1	3	0	3	0	3	wint	2015	C	36	0	3
MAR	to3	11	14	13	271	1	1	3	0	3	0	3	wint	2015	C	36	0	3
MAR	to3	11	14	13	271	2	2	3	0	3	0	3	wint	2015	C	4	0	3
MAR	to3	11	14	13	271	2	2	3	0	3	0	3	wint	2015	C	4	0	3
MAR	to3	11	14	13	271	3	3	3	0	3	0	3	wint	2015	C	4.666666667	0	3
MAR	to3	11	14	13	271	3	3	3	0	3	0	3	wint	2015	C	3.333333333	0	3
MAR	to3	11	14	14	271	4	4	3	0	3	0	3	wint	2015	C	22	0	3
MAR	to3	11	14	14	271	4	4	3	0	3	0	3	wint	2015	C	22	0	3
MAR	to1	11	14	15	271	5	5	3	2	5	2	1	wint	2015	C	24	2	1
MAR	to1	11	14	15	271	5	5	3	2	5	2	1	wint	2015	T	23	1	2
MAR	to3	11	15	15	272	1	1	5	0	5	1	4	wint	2015	C	20	1	4
MAR	to3	11	15	15	272	1	1	5	0	5	1	4	wint	2015	C	20	1	4
MAR	to3	11	18	16	56	1	1	2	0	2	0	2	wint	2015	C	2	0	2
MAR	to3	11	18	16	56	1	1	2	0	2	0	2	wint	2015	C	2	0	2
MAR	to3	11	18	16	56	2	2	6	0	6	2	4	wint	2015	C	0	2	4
MAR	to3	11	18	16	56	2	2	6	0	6	2	4	wint	2015	T	2.666666667	4	2
MAR	to2	11	19	12	59	1	1	4	0	4	4	0	wint	2015	T	10	0	4
MAR	to2	11	19	12	59	1	1	4	0	4	4	0	wint	2015	T	12	0	4
MAR	to3	11	19	13	59	2	2	5	0	5	1	4	wint	2015	C	1	1	4
MAR	to3	11	19	13	59	2	2	5	0	5	1	4	wint	2015	T	2	4	1
MAR	to3	11	19	13	60	1	3	4	0	4	0	4	wint	2015	C	1	0	4
MAR	to3	11	19	13	60	1	3	4	0	4	0	4	wint	2015	C	2	0	4
MAR	to3	11	19	13	60	2	4	2	0	2	0	2	wint	2015	C	6	0	2
MAR	to3	11	19	13	60	2	4	2	0	2	0	2	wint	2015	C	4	0	2
MAR	to3	11	19	14	60	3	5	3	1	4	0	3	wint	2015	C	6.833333333	0	3
MAR	to3	11	19	14	60	4	6	5	1	6	1	4	wint	2015	T	0.666666667	4	1
MAR	to3	11	19	14	60	5	7	5	0	5	0	5	wint	2015	C	0	0	5
MAR	to3	11	19	14	60	5	7	5	0	5	0	5	wint	2015	C	3	0	5
MAR	to1	11	19	14	60	6	8	3	0	3	0	3	wint	2015	C	4	0	3
MAR	to1	11	19	14	60	6	8	3	0	3	0	3	wint	2015	C	4	0	3
MAR	to1	11	19	14	60	7	9	4	0	4	1	3	wint	2015	C	2.333333333	1	3
MAR	to1	11	19	14	60	7	9	4	0	4	1	3	wint	2015	T	4.333333333	3	1
MAR	to3	11	19	14	60	8	10	4	0	4	2	2	wint	2015	T	0	2	2
MAR	to3	11	19	14	60	8	10	4	0	4	2	2	wint	2015	T	0	2	2
MAR	to3	11	19	14	60	9	11	4	0	4	0	4	wint	2015	C	0.5	0	4
MAR	to3	11	19	14	60	9	11	4	0	4	0	4	wint	2015	C	1	0	4
MAR	to3	11	19	14	60	10	12	5	0	5	0	5	wint	2015	C	4	0	5
MAR	to3	11	19	14	60	10	12	5	0	5	0	5	wint	2015	C	5	0	5
MAR	to3	11	19	15	60	11	13	5	0	5	0	5	wint	2015	C	2.333333333	0	5
MAR	to3	11	19	15	60	11	13	5	0	5	0	5	wint	2015	C	1.666666667	0	5
MAR	to3	11	19	15	60	12	14	4	0	4	1	3	wint	2015	C	1.333333333	1	3
MAR	to3	11	19	15	60	12	14	4	0	4	1	3	wint	2015	T	0.666666667	3	1
MAR	to3	11	20	13	61	1	1	6	1	7	2	4	wint	2015	T	0	4	2
MAR	to1	11	20	14	61	3	3	4	0	4	0	4	wint	2015	C	20	0	4
MAR	to1	11	20	14	61	3	3	4	0	4	0	4	wint	2015	C	20	0	4
MAR	to3	11	20	14	61	4	4	2	0	2	1	1	wint	2015	C	22	1	1
MAR	to3	11	20	14	61	4	4	2	0	2	1	1	wint	2015	T	16	1	1
MAR	to3	11	20	15	62	3	7	3	0	3	0	3	wint	2015	C	14	0	3
MAR	to3	11	20	15	62	3	7	3	0	3	0	3	wint	2015	C	10.66666667	0	3
MAR	to3	11	20	15	62	4	8	4	1	5	0	4	wint	2015	C	21.3	0	4
MAR	to3	11	20	16	62	5	9	7	0	7	1	6	wint	2015	C	0.523809524	1	6
MAR	to3	11	20	16	62	5	9	7	0	7	1	6	wint	2015	T	0.761904762	6	1
MAR	to3	11	20	16	62	6	10	6	0	6	1	5	wint	2015	C	0.8	1	5
MAR	to3	11	20	16	62	6	10	6	0	6	1	5	wint	2015	T	0.7	5	1
MAR	to3	11	20	16	62	7	11	5	0	5	0	5	wint	2015	C	0.4	0	5
MAR	to3	11	20	16	62	7	11	5	0	5	0	5	wint	2015	C	0.6	0	5
MAR	to2	11	20	17	63	1	12	3	0	3	0	3	wint	2015	C	22.33333333	0	3
MAR	to2	11	20	17	63	1	12	3	0	3	0	3	wint	2015	C	21.66666667	0	3
MAR	to1	11	21	13	277	1	1	6	1	7	5	1	wint	2015	T	25.83333333	1	5
MAR	to1	11	21	13	277	1	1	6	1	7	5	1	wint	2015	T	13.66666667	1	5
MAR	to3	11	21	14	277	2	2	2	0	2	2	0	wint	2015	T	31	0	2
MAR	to3	11	21	14	277	2	2	2	0	2	2	0	wint	2015	T	31	0	2
MAR	to3	11	21	15	277	3	3	6	0	6	2	4	wint	2015	C	20	2	4
MAR	to3	11	21	15	277	3	3	6	0	6	2	4	wint	2015	C	21	2	4
MAR	to1	11	21	13	277	4	4	6	0	6	4	2	wint	2015	T	19	2	4
MAR	to1	11	21	13	277	4	4	6	0	6	4	2	wint	2015	T	10.33333333	2	4
MAR	to1	11	21	13	277	5	5	6	0	6	4	2	wint	2015	T	24	2	4
MAR	to1	11	21	13	277	5	5	6	0	6	4	2	wint	2015	T	22	2	4
MAR	to3	11	21	15	277	6	6	4	0	4	1	3	wint	2015	C	8	1	3
MAR	to3	11	21	15	277	6	6	4	0	4	1	3	wint	2015	C	4	1	3
MAR	to3	11	21	15	277	7	7	3	1	4	1	2	wint	2015	T	25.33333333	2	1
MAR	to3	11	22	9	279	1	4	5	0	5	2	3	wint	2015	T	10.33333333	3	2
MAR	to3	11	22	9	279	1	4	5	0	5	2	3	wint	2015	T	12.33333333	3	2
MAR	to3	11	22	9	279	2	5	7	1	8	3	4	wint	2015	T	7.866666667	4	3
MAR	to3	11	22	9	279	2	5	7	1	8	3	4	wint	2015	T	8.466666667	4	3
MAR	to3	11	22	9	279	3	6	7	0	7	3	4	wint	2015	C	18	3	4
MAR	to3	11	22	9	279	3	6	7	0	7	3	4	wint	2015	T	10	4	3
MAR	to3	11	22	10	279	4	7	3	0	3	0	3	wint	2015	C	19	0	3
MAR	to3	11	22	10	279	4	7	3	0	3	0	3	wint	2015	C	19	0	3
MAR	to3	11	22	10	279	5	8	8	0	8	3	5	wint	2015	C	8	3	5
MAR	to3	11	22	10	279	5	8	8	0	8	3	5	wint	2015	C	6	3	5
MAR	to3	11	22	10	279	6	9	4	0	4	0	4	wint	2015	C	4	0	4
MAR	to3	11	22	10	279	6	9	4	0	4	0	4	wint	2015	C	6	0	4
MAR	to3	11	22	10	279	8	11	4	0	4	0	4	wint	2015	C	23.5	0	4
MAR	to3	11	22	10	279	8	11	4	0	4	0	4	wint	2015	C	23	0	4
MAR	to3	11	22	10	279	9	12	5	0	5	0	5	wint	2015	C	2.1	0	5
MAR	to3	11	22	10	279	9	12	5	0	5	0	5	wint	2015	C	1.5	0	5
MAR	to2	11	22	12	279	11	14	3	2	5	1	2	wint	2015	T	1.4	2	1
MAR	to3	11	30	15	69	1	5	2	0	2	0	2	wint	2015	C	9.75	0	2
MAR	to3	11	30	15	69	1	5	2	0	2	0	2	wint	2015	C	9.5	0	2
MAR	to3	11	30	15	69	2	6	2	0	2	0	2	wint	2015	C	6	0	2
MAR	to3	11	30	15	69	2	6	2	0	2	0	2	wint	2015	C	6	0	2
MAR	to3	11	30	15	69	4	8	2	0	2	0	2	wint	2015	C	6	0	2
MAR	to3	11	30	15	69	4	8	2	0	2	0	2	wint	2015	C	8	0	2
MAR	to3	11	30	15	69	5	9	2	0	2	0	2	wint	2015	C	10	0	2
MAR	to3	11	30	15	69	5	9	2	0	2	0	2	wint	2015	C	9.5	0	2
MAR	to3	11	30	15	69	6	10	2	0	2	0	2	wint	2015	C	10	0	2
MAR	to3	11	30	15	69	6	10	2	0	2	0	2	wint	2015	C	9.5	0	2
MAR	to3	11	30	15	69	7	11	2	0	2	0	2	wint	2015	C	6	0	2
MAR	to3	11	30	15	69	7	11	2	0	2	0	2	wint	2015	C	6	0	2
MAR	to3	12	2	16	76	2	3	2	1	3	2	0	wint	2015	T	0	0	2
MAR	to3	12	2	16	76	3	4	2	1	3	1	1	wint	2015	C	5	1	1
MAR	to3	12	2	16	76	4	5	2	0	2	0	2	wint	2015	C	12	0	2
MAR	to3	12	2	16	76	4	5	2	0	2	0	2	wint	2015	C	12	0	2
MAR	to3	12	2	16	76	5	6	4	0	4	0	4	wint	2015	C	2	0	4
MAR	to3	12	2	16	76	5	6	4	0	4	0	4	wint	2015	C	1.5	0	4
MAR	to3	12	2	17	76	6	7	3	0	3	0	3	wint	2015	C	15	0	3
MAR	to3	12	2	17	76	6	7	3	0	3	0	3	wint	2015	C	7.666666667	0	3
MAR	to3	12	6	14	284	1	7	6	2	8	3	3	wint	2015	C	6.666666667	3	3
MAR	to3	12	6	14	284	1	7	6	2	8	3	3	wint	2015	T	6.666666667	3	3
MAR	to3	12	6	14	284	2	8	7	2	9	3	4	wint	2015	T	19.33333333	4	3
MAR	to3	12	6	14	284	2	8	7	2	9	3	4	wint	2015	T	20	4	3
MAR	to3	12	6	15	284	3	9	4	0	4	2	2	wint	2015	C	0	2	2
MAR	to3	12	6	15	284	3	9	4	0	4	2	2	wint	2015	T	0	2	2
MAR	to3	12	6	15	284	4	10	6	1	7	2	4	wint	2015	C	18	2	4
MAR	to3	12	6	15	284	4	10	6	1	7	2	4	wint	2015	T	16.5	4	2
MAR	to1	12	6	15	284	5	11	6	0	6	2	4	wint	2015	C	6.666666667	2	4
MAR	to1	12	6	15	284	5	11	6	0	6	2	4	wint	2015	C	6.333333333	2	4
MAR	to3	12	6	15	284	6	12	5	0	5	0	5	wint	2015	C	23	0	5
MAR	to3	12	6	15	284	6	12	5	0	5	0	5	wint	2015	C	23.66666667	0	5
MAR	to3	12	6	16	284	7	13	5	0	5	0	5	wint	2015	C	5	0	5
MAR	to3	12	6	16	284	7	13	5	0	5	0	5	wint	2015	C	6.333333333	0	5
MAR	to2	12	7	8	285	1	1	3	1	4	1	2	wint	2015	C	10	1	2
MAR	to2	12	7	8	285	1	1	3	1	4	1	2	wint	2015	C	11	1	2
MAR	to2	12	7	9	285	2	2	5	1	6	4	1	wint	2015	T	6.666666667	1	4
MAR	to2	12	7	9	285	2	2	5	1	6	4	1	wint	2015	T	8.666666667	1	4
MAR	to2	12	7	9	285	3	3	5	0	5	4	1	wint	2015	T	36.5	1	4
MAR	to2	12	7	9	285	3	3	5	0	5	4	1	wint	2015	T	35.5	1	4
MAR	to2	12	7	9	285	4	4	7	1	8	4	3	wint	2015	T	4.5	3	4
MAR	to2	12	7	9	285	4	4	7	1	8	4	3	wint	2015	T	4	3	4
MAR	to3	12	7	10	285	5	5	6	0	6	0	6	wint	2015	C	8.5	0	6
MAR	to3	12	7	10	285	5	5	6	0	6	0	6	wint	2015	C	8	0	6
MAR	to2	12	8	9	85	1	1	3	0	3	1	2	wint	2015	C	3.333333333	1	2
MAR	to2	12	8	9	85	1	1	3	0	3	1	2	wint	2015	T	8.666666667	2	1
MAR	to2	12	8	9	85	2	2	4	0	4	0	4	wint	2015	C	16.33333333	0	4
MAR	to2	12	8	9	85	2	2	4	0	4	0	4	wint	2015	C	13	0	4
MAR	to1	12	8	9	85	4	4	4	0	4	2	2	wint	2015	C	3	2	2
MAR	to1	12	8	9	85	4	4	4	0	4	2	2	wint	2015	C	3	2	2
MAR	to2	12	8	10	86	1	6	4	0	4	1	3	wint	2015	C	5.666666667	1	3
MAR	to2	12	8	10	86	1	6	4	0	4	1	3	wint	2015	T	4.833333333	3	1
MAR	to2	12	8	10	86	2	7	4	0	4	2	2	wint	2015	C	18	2	2
MAR	to2	12	8	10	86	2	7	4	0	4	2	2	wint	2015	T	18.66666667	2	2
MAR	to3	12	9	14	88	1	1	2	1	3	1	1	wint	2015	T	7	1	1
MAR	to3	12	9	14	88	3	5	2	0	2	2	0	wint	2015	T	0	0	2
MAR	to3	12	9	14	88	3	5	2	0	2	2	0	wint	2015	T	0	0	2
MAR	to2	12	9	15	89	1	3	2	1	3	0	2	wint	2015	C	3	0	2
MAR	to2	12	9	15	89	2	4	2	1	3	1	1	wint	2015	T	12.66666667	1	1
MAR	to2	12	9	15	89	3	6	3	1	4	1	2	wint	2015	C	6	1	2
MAR	to3	12	9	10	288	1	1	6	0	6	3	3	wint	2015	T	6.666666667	3	3
MAR	to3	12	9	10	288	1	1	6	0	6	3	3	wint	2015	T	8	3	3
MAR	to3	12	9	10	288	2	2	7	2	9	2	5	wint	2015	T	5.65	5	2
MAR	to1	12	12	10	290	1	1	3	1	4	1	2	wint	2015	C	26	1	2
MAR	to1	12	12	10	290	1	1	3	1	4	1	2	wint	2015	C	27	1	2
MAR	to1	12	12	10	290	2	2	6	1	7	4	2	wint	2015	C	22	4	2
MAR	to1	12	12	10	290	2	2	6	1	7	4	2	wint	2015	T	18	2	4
MAR	to1	12	12	10	290	3	3	5	0	5	5	0	wint	2015	T	20.33333333	0	5
MAR	to1	12	12	10	290	3	3	5	0	5	5	0	wint	2015	T	18.16666667	0	5
MAR	to1	12	12	10	290	4	4	8	0	8	5	3	wint	2015	T	18	3	5
MAR	to1	12	12	10	290	4	4	8	0	8	5	3	wint	2015	T	16.66666667	3	5
MAR	to1	12	12	11	290	5	5	5	2	7	4	1	wint	2015	T	28	1	4
MAR	to1	12	12	11	290	5	5	5	2	7	4	1	wint	2015	T	28	1	4
MAR	to3	12	12	11	290	6	6	4	1	5	2	2	wint	2015	T	1.416666667	2	2
MAR	to3	12	12	11	290	7	7	7	1	8	3	4	wint	2015	T	4.5	4	3
MAR	to3	12	12	12	290	8	8	7	0	7	2	5	wint	2015	C	1.2	2	5
MAR	to3	12	12	12	290	8	8	7	0	7	2	5	wint	2015	C	2	2	5
MAR	to2	12	12	13	290	10	10	2	0	2	2	0	wint	2015	T	29	0	2
MAR	to2	12	12	13	290	10	10	2	0	2	2	0	wint	2015	T	29	0	2
MAR	to2	12	12	13	290	11	11	2	0	2	2	0	wint	2015	T	1	0	2
MAR	to2	12	12	13	290	11	11	2	0	2	2	0	wint	2015	T	1	0	2
MAR	to2	12	19	9	295	1	1	3	0	3	3	0	wint	2015	T	19.33333333	0	3
MAR	to2	12	19	9	295	1	1	3	0	3	3	0	wint	2015	T	18	0	3
MAR	to2	12	19	9	295	2	2	4	0	4	4	0	wint	2015	T	19	0	4
MAR	to2	12	19	9	295	2	2	4	0	4	4	0	wint	2015	T	25.5	0	4
MAR	to3	12	19	9	295	3	3	4	0	4	0	4	wint	2015	C	25	0	4
MAR	to3	12	19	9	295	3	3	4	0	4	0	4	wint	2015	C	2	0	4
MAR	to1	12	19	10	295	4	4	7	0	7	3	4	wint	2015	C	2.5	3	4
MAR	to1	12	19	10	295	4	4	7	0	7	3	4	wint	2015	T	11.5	4	3
MAR	to1	12	19	10	295	5	5	7	0	7	3	4	wint	2015	C	2.333333333	3	4
MAR	to1	12	19	10	295	5	5	7	0	7	3	4	wint	2015	T	1.666666667	4	3
MAR	to1	12	19	10	295	6	6	4	0	4	4	0	wint	2015	T	0	0	4
MAR	to1	12	19	10	295	6	6	4	0	4	4	0	wint	2015	T	1	0	4
MAR	to1	12	19	10	295	7	7	4	0	4	4	0	wint	2015	T	0	0	4
MAR	to1	12	19	10	295	7	7	4	0	4	4	0	wint	2015	T	1.5	0	4
MAR	to3	12	19	10	295	8	8	4	0	4	0	4	wint	2015	C	15	0	4
MAR	to3	12	19	10	295	8	8	4	0	4	0	4	wint	2015	C	14	0	4
MAR	to3	12	19	11	295	9	9	3	0	3	0	3	wint	2015	C	4	0	3
MAR	to3	12	19	11	295	9	9	3	0	3	0	3	wint	2015	C	4.666666667	0	3
MAR	to3	12	19	11	295	10	10	3	0	3	0	3	wint	2015	C	3.333333333	0	3
MAR	to3	12	19	11	295	10	10	3	0	3	0	3	wint	2015	C	3.333333333	0	3
MAR	to1	12	19	11	295	11	11	3	0	3	1	2	wint	2015	C	7.333333333	1	2
MAR	to1	12	19	11	295	11	11	3	0	3	1	2	wint	2015	T	15.33333333	2	1
MAR	to3	12	19	11	295	12	12	7	0	7	3	4	wint	2015	T	0	4	3
MAR	to3	12	19	11	295	12	12	7	0	7	3	4	wint	2015	T	0	4	3
MAR	to3	12	19	11	295	13	13	2	0	2	2	0	wint	2015	T	3	0	2
MAR	to3	12	19	11	295	13	13	2	0	2	2	0	wint	2015	T	0	0	2
MAR	to2	1	12	13	300	1	1	8	0	8	4	4	wint	2016	T	4.2	4	4
MAR	to2	1	12	13	300	1	1	8	0	8	4	4	wint	2016	T	3.466666667	4	4
MAR	to3	1	12	16	300	2	2	5	0	5	0	5	wint	2016	C	5.5	0	5
MAR	to3	1	12	16	300	2	2	5	0	5	0	5	wint	2016	C	2.9	0	5
MAR	to3	1	17	13	305	1	3	2	1	3	2	0	wint	2016	T	25.33333333	0	2
MAR	to1	1	17	14	305	2	4	3	0	3	2	1	wint	2016	T	2	1	2
MAR	to1	1	17	14	305	2	4	3	0	3	2	1	wint	2016	T	0.666666667	1	2
MAR	to2	1	18	9	306	1	1	4	0	4	1	3	wint	2016	C	1	1	3
MAR	to2	1	18	9	306	1	1	4	0	4	1	3	wint	2016	C	3	1	3
MAR	to2	1	18	9	306	2	2	4	0	4	0	4	wint	2016	C	2.666666667	0	4
MAR	to2	1	18	9	306	2	2	4	0	4	0	4	wint	2016	C	2.666666667	0	4
MAR	to2	1	18	9	306	3	3	3	0	3	0	3	wint	2016	C	4.666666667	0	3
MAR	to2	1	18	9	306	3	3	3	0	3	0	3	wint	2016	C	4	0	3
MAR	to2	1	18	9	306	4	4	4	0	4	3	1	wint	2016	T	15.66666667	1	3
MAR	to2	1	18	9	306	4	4	4	0	4	3	1	wint	2016	T	15	1	3
MAR	to2	1	18	9	306	5	5	3	0	3	2	1	wint	2016	T	10.33333333	1	2
MAR	to2	1	18	9	306	5	5	3	0	3	2	1	wint	2016	T	13	1	2
MAR	to1	1	18	11	307	1	6	4	0	4	2	2	wint	2016	C	13	2	2
MAR	to1	1	18	11	307	1	6	4	0	4	2	2	wint	2016	C	13	2	2
MAR	to3	1	18	12	307	2	7	4	0	4	0	4	wint	2016	C	0.5	0	4
MAR	to3	1	18	12	307	2	7	4	0	4	0	4	wint	2016	C	0.166666667	0	4
MAR	to3	1	18	12	307	3	8	5	0	5	2	3	wint	2016	T	0.5	3	2
MAR	to3	1	18	12	307	3	8	5	0	5	2	3	wint	2016	T	0	3	2
MAR	to3	1	18	12	307	4	9	3	0	3	0	3	wint	2016	C	1	0	3
MAR	to3	1	18	12	307	4	9	3	0	3	0	3	wint	2016	C	0	0	3
MAR	to3	1	18	12	307	5	10	3	0	3	0	3	wint	2016	C	25	0	3
MAR	to3	1	18	12	307	5	10	3	0	3	0	3	wint	2016	C	23.66666667	0	3
MAR	to1	1	19	15	308	2	2	4	0	4	1	3	wint	2016	C	3.666666667	1	3
MAR	to1	1	19	15	308	2	2	4	0	4	1	3	wint	2016	C	5	1	3
MAR	to3	1	24	9	311	1	1	3	0	3	0	3	wint	2016	C	2.666666667	0	3
MAR	to3	1	24	9	311	1	1	3	0	3	0	3	wint	2016	C	4	0	3
MAR	to3	1	24	9	311	2	2	3	0	3	0	3	wint	2016	C	15	0	3
MAR	to3	1	24	9	311	2	2	3	0	3	0	3	wint	2016	C	16	0	3
MAR	to1	1	24	9	311	3	3	6	0	6	2	4	wint	2016	C	7	2	4
MAR	to1	1	24	9	311	3	3	6	0	6	2	4	wint	2016	C	6.333333333	2	4
MAR	to1	1	24	10	311	4	4	3	0	3	3	0	wint	2016	T	38	0	3
MAR	to1	1	24	10	311	4	4	3	0	3	3	0	wint	2016	T	40.66666667	0	3
MAR	to2	1	24	10	311	5	5	4	0	4	3	1	wint	2016	T	18.66666667	1	3
MAR	to2	1	24	10	311	5	5	4	0	4	3	1	wint	2016	T	17.33333333	1	3
MAR	to1	1	24	10	311	6	6	5	0	5	2	3	wint	2016	C	27	2	3
MAR	to1	1	24	10	311	6	6	5	0	5	2	3	wint	2016	C	26	2	3
MAR	to1	1	24	10	311	7	7	2	0	2	2	0	wint	2016	T	28	0	2
MAR	to1	1	24	10	311	7	7	2	0	2	2	0	wint	2016	T	29	0	2
MAR	to2	1	24	8	311	8	8	4	0	4	4	0	wint	2016	T	24	0	4
MAR	to2	1	24	8	311	8	8	4	0	4	4	0	wint	2016	T	24	0	4
MAR	to2	1	24	9	311	9	9	3	0	3	3	0	wint	2016	T	19	0	3
MAR	to2	1	24	9	311	9	9	3	0	3	3	0	wint	2016	T	17.66666667	0	3
MAR	to2	1	24	9	311	10	10	4	0	4	4	0	wint	2016	T	0	0	4
MAR	to2	1	24	9	311	10	10	4	0	4	4	0	wint	2016	T	0.666666667	0	4
MAR	to2	1	24	9	311	11	11	4	0	4	4	0	wint	2016	T	24.66666667	0	4
MAR	to2	1	24	9	311	11	11	4	0	4	4	0	wint	2016	T	23.33333333	0	4
MAR	to3	1	24	11	311	12	12	2	0	2	0	2	wint	2016	C	1	0	2
MAR	to3	1	24	11	311	12	12	2	0	2	0	2	wint	2016	C	1	0	2
MAR	to2	1	27	8	315	1	1	4	0	4	2	2	wint	2016	C	47.66666667	2	2
MAR	to2	1	27	8	315	1	1	4	0	4	2	2	wint	2016	T	47	2	2
MAR	to3	1	27	9	315	2	2	3	0	3	0	3	wint	2016	C	2	0	3
MAR	to3	1	27	9	315	2	2	3	0	3	0	3	wint	2016	C	1.5	0	3
MAR	to3	1	27	9	315	3	3	2	0	2	0	2	wint	2016	C	0.5	0	2
MAR	to3	1	27	9	315	3	3	2	0	2	0	2	wint	2016	C	0.5	0	2
MAR	to3	1	27	9	315	4	4	3	0	3	0	3	wint	2016	C	23.33333333	0	3
MAR	to3	1	27	9	315	4	4	3	0	3	0	3	wint	2016	C	22.66666667	0	3
MAR	to3	1	27	10	315	5	5	3	0	3	0	3	wint	2016	C	38.66666667	0	3
MAR	to3	1	27	10	315	5	5	3	0	3	0	3	wint	2016	C	23.33333333	0	3
MAR	to3	1	27	10	315	6	6	3	0	3	0	3	wint	2016	C	1.5	0	3
MAR	to3	1	27	10	315	6	6	3	0	3	0	3	wint	2016	C	0.5	0	3
MAR	to3	1	27	10	315	7	7	3	0	3	0	3	wint	2016	C	6.666666667	0	3
MAR	to3	1	27	10	315	7	7	3	0	3	0	3	wint	2016	C	6	0	3
MAR	to3	1	27	10	315	8	8	3	0	3	0	3	wint	2016	C	29.66666667	0	3
MAR	to3	1	27	10	315	8	8	3	0	3	0	3	wint	2016	C	29.66666667	0	3
MAR	to2	1	27	11	315	9	9	4	1	5	2	2	wint	2016	T	2.333333333	2	2
MAR	to3	1	27	11	315	10	10	2	0	2	0	2	wint	2016	C	6	0	2
MAR	to3	1	27	11	315	10	10	2	0	2	0	2	wint	2016	C	5	0	2
MAR	to3	1	27	11	315	11	11	3	0	3	0	3	wint	2016	C	9.666666667	0	3
MAR	to3	1	27	11	315	11	11	3	0	3	0	3	wint	2016	C	7.666666667	0	3
MAR	to3	1	31	13	318	1	8	3	0	3	0	3	wint	2016	C	0	0	3
MAR	to3	1	31	13	318	1	8	3	0	3	0	3	wint	2016	C	0.666666667	0	3
MAR	to3	1	31	13	318	2	9	3	0	3	0	3	wint	2016	C	5	0	3
MAR	to3	1	31	13	318	2	9	3	0	3	0	3	wint	2016	C	3	0	3
MAR	to3	1	31	14	318	4	11	5	1	6	2	3	wint	2016	T	18.16666667	3	2
MAR	to3	1	31	14	318	5	12	4	1	5	2	2	wint	2016	T	23.4	2	2
MAR	to2	1	31	16	318	7	14	3	1	4	0	3	wint	2016	C	4.666666667	0	3
MAR	to2	1	31	16	318	8	15	3	0	3	0	3	wint	2016	C	2	0	3
MAR	to2	1	31	16	318	8	15	3	0	3	0	3	wint	2016	C	2	0	3
MAR	to2	1	31	16	318	9	16	3	0	3	0	3	wint	2016	C	8	0	3
MAR	to2	1	31	16	318	9	16	3	0	3	0	3	wint	2016	C	8	0	3
MAR	to1	1	31	14	319	1	17	4	0	4	1	3	wint	2016	C	11.33333333	1	3
MAR	to1	1	31	14	319	1	17	4	0	4	1	3	wint	2016	C	10.66666667	1	3
MAR	to1	1	31	14	319	2	18	5	0	5	1	4	wint	2016	C	19	1	4
MAR	to1	1	31	14	319	2	18	5	0	5	1	4	wint	2016	C	18	1	4
MAR	to3	2	1	11	320	1	1	3	2	5	1	2	wint	2016	C	25.66666667	1	2
MAR	to1	2	1	14	320	2	2	6	0	6	5	1	wint	2016	T	3.666666667	1	5
MAR	to1	2	1	14	320	2	2	6	0	6	5	1	wint	2016	T	4.333333333	1	5
MAR	to1	2	1	14	320	3	3	8	0	8	6	2	wint	2016	T	1	2	6
MAR	to1	2	1	14	320	3	3	8	0	8	6	2	wint	2016	T	1	2	6
MAR	to3	2	7	15	325	1	1	3	0	3	3	0	wint	2016	T	25	0	3
MAR	to3	2	7	15	325	1	1	3	0	3	3	0	wint	2016	T	24	0	3
MAR	to1	2	14	16	328	1	1	6	0	6	4	2	wint	2016	T	15.66666667	2	4
MAR	to1	2	14	16	328	1	1	6	0	6	4	2	wint	2016	T	4.333333333	2	4
MAR	to2	2	14	16	328	2	2	4	0	4	2	2	wint	2016	T	4.666666667	2	2
MAR	to2	2	14	16	328	2	2	4	0	4	2	2	wint	2016	T	2.666666667	2	2
MAR	to2	2	14	16	328	3	3	2	1	3	2	0	wint	2016	T	4	0	2
MAR	to1	2	20	9	333	2	2	6	0	6	3	3	wint	2016	T	0	3	3
MAR	to1	2	20	9	333	2	2	6	0	6	3	3	wint	2016	T	0	3	3
MAR	to1	2	20	9	333	3	3	5	0	5	3	2	wint	2016	T	0.9	2	3
MAR	to1	2	20	9	333	3	3	5	0	5	3	2	wint	2016	T	1.9	2	3
MAR	to1	2	20	9	333	4	4	3	1	4	3	0	wint	2016	T	9	0	3
MAR	to1	2	20	9	333	4	4	3	1	4	3	0	wint	2016	T	9	0	3
MAR	to1	2	20	9	333	5	5	5	0	5	3	2	wint	2016	T	18.5	2	3
MAR	to1	2	20	9	333	5	5	5	0	5	3	2	wint	2016	T	16	2	3
MAR	to1	2	20	9	333	6	6	4	1	5	3	1	wint	2016	T	14.66666667	1	3
MAR	to1	2	20	9	333	6	6	4	1	5	3	1	wint	2016	T	14.66666667	1	3
MAR	to1	2	20	10	333	8	8	2	0	2	1	1	wint	2016	C	12	1	1
MAR	to1	2	20	10	333	8	8	2	0	2	1	1	wint	2016	T	17	1	1
MAR	to1	2	20	10	333	9	9	5	0	5	2	3	wint	2016	T	9.333333333	3	2
MAR	to1	2	20	10	333	9	9	5	0	5	2	3	wint	2016	T	15.16666667	3	2
MAR	to1	2	20	10	333	10	10	5	0	5	2	3	wint	2016	T	13.33333333	3	2
MAR	to1	2	20	10	333	10	10	5	0	5	2	3	wint	2016	T	33.66666667	3	2
MAR	to1	2	20	10	333	11	11	4	0	4	3	1	wint	2016	T	10	1	3
MAR	to1	2	20	10	333	11	11	4	0	4	3	1	wint	2016	T	8.5	1	3
MAR	to3	2	20	11	333	12	12	3	0	3	3	0	wint	2016	T	17.66666667	0	3
MAR	to3	2	20	11	333	12	12	3	0	3	3	0	wint	2016	T	17	0	3
MAR	to3	2	20	11	333	13	13	4	0	4	4	0	wint	2016	T	9	0	4
MAR	to3	2	20	11	333	13	13	4	0	4	4	0	wint	2016	T	5	0	4
MAR	to3	2	20	11	333	14	14	2	1	3	2	0	wint	2016	T	14.66666667	0	2
MAR	to2	2	20	11	333	15	15	3	1	4	3	0	wint	2016	T	3	0	3
MAR	to2	2	20	11	333	16	16	2	0	2	2	0	wint	2016	T	11	0	2
MAR	to2	2	20	11	333	16	16	2	0	2	2	0	wint	2016	T	12	0	2
MAR	to2	2	20	12	333	17	17	2	0	2	0	2	wint	2016	C	1.5	0	2
MAR	to2	2	20	12	333	17	17	2	0	2	0	2	wint	2016	C	1.5	0	2
MAR	to3	2	21	13	334	1	1	6	0	6	3	3	wint	2016	C	0.666666667	3	3
MAR	to3	2	21	13	334	1	1	6	0	6	3	3	wint	2016	C	0.666666667	3	3
MAR	to3	2	21	13	334	2	2	6	0	6	3	3	wint	2016	T	0	3	3
MAR	to3	2	21	13	334	2	2	6	0	6	3	3	wint	2016	T	0	3	3
MAR	to1	2	21	14	334	3	3	5	2	7	3	2	wint	2016	T	15.66666667	2	3
MAR	to1	2	21	14	334	3	3	5	2	7	3	2	wint	2016	T	20.33333333	2	3
MAR	to1	2	21	14	334	4	4	5	0	5	3	2	wint	2016	T	21.3	2	3
MAR	to1	2	21	14	334	4	4	5	0	5	3	2	wint	2016	T	16.7	2	3
MAR	to1	2	21	14	334	5	5	2	1	3	0	2	wint	2016	C	29	0	2
RRE	to1	1	4	12	97	1	1	2	0	2	0	2	wint	2015	C	1	0	2
RRE	to1	1	4	12	97	1	1	2	0	2	0	2	wint	2015	C	7	0	2
RRE	to1	1	4	12	97	4	4	2	0	2	0	2	wint	2015	C	11	0	2
RRE	to1	1	4	12	97	4	4	2	0	2	0	2	wint	2015	C	1.5	0	2
RRE	to3	1	4	12	97	5	5	2	0	2	0	2	wint	2015	C	15	0	2
RRE	to2	1	13	11	109	1	1	5	0	5	3	2	wint	2015	C	26.66666667	3	2
RRE	to2	1	13	11	109	1	1	5	0	5	3	2	wint	2015	T	25.33333333	2	3
RRE	to2	1	13	11	109	2	2	5	0	5	3	2	wint	2015	T	24.33333333	2	3
RRE	to2	1	13	11	109	2	2	5	0	5	3	2	wint	2015	T	24.16666667	2	3
RRE	to1	1	13	11	109	5	5	5	3	8	4	1	wint	2015	T	8.833333333	1	4
RRE	to1	1	13	11	109	5	5	5	3	8	4	1	wint	2015	T	7.166666667	1	4
RRE	to2	1	13	11	109	6	6	2	0	2	2	0	wint	2015	T	28	0	2
RRE	to2	1	13	11	109	6	6	2	0	2	2	0	wint	2015	T	27	0	2
RRE	to2	1	13	11	109	7	7	3	0	3	2	1	wint	2015	T	24.66666667	1	2
RRE	to2	1	13	11	109	7	7	3	0	3	2	1	wint	2015	T	19.33333333	1	2
RRE	to2	1	13	12	109	8	8	4	0	4	1	3	wint	2015	C	11.66666667	1	3
RRE	to2	1	13	12	109	8	8	4	0	4	1	3	wint	2015	T	13.08333333	3	1
RRE	to2	1	13	12	109	9	9	6	0	6	4	2	wint	2015	C	2.666666667	4	2
RRE	to2	1	13	12	109	9	9	6	0	6	4	2	wint	2015	T	4	2	4
RRE	to2	1	13	12	109	10	10	5	0	5	3	2	wint	2015	C	1.333333333	3	2
RRE	to2	1	13	12	109	10	10	5	0	5	3	2	wint	2015	T	0.666666667	2	3
RRE	to2	1	19	14	110	1	1	3	0	3	0	3	wint	2015	C	17	0	3
RRE	to2	1	19	14	110	1	1	3	0	3	0	3	wint	2015	C	18.33333333	0	3
RRE	to2	1	19	14	110	2	2	3	0	3	0	3	wint	2015	C	24	0	3
RRE	to2	1	19	14	110	2	2	3	0	3	0	3	wint	2015	C	24	0	3
RRE	to3	1	19	15	110	4	4	3	0	3	0	3	wint	2015	C	23	0	3
RRE	to3	1	19	15	110	4	4	3	0	3	0	3	wint	2015	C	23	0	3
RRE	to3	1	19	16	110	5	5	2	0	2	1	1	wint	2015	C	0	1	1
RRE	to3	1	19	16	110	5	5	2	0	2	1	1	wint	2015	T	0	1	1
RRE	to2	1	19	14	110	6	6	3	1	4	0	3	wint	2015	C	19.33333333	0	3
RRE	to2	1	19	14	110	6	6	3	1	4	0	3	wint	2015	C	15.33333333	0	3
RRE	to2	1	19	14	110	7	7	3	0	3	0	3	wint	2015	C	21	0	3
RRE	to2	1	19	14	110	7	7	3	0	3	0	3	wint	2015	C	18	0	3
RRE	to2	1	19	14	110	8	8	2	0	2	0	2	wint	2015	C	14	0	2
RRE	to2	1	19	14	110	8	8	2	0	2	0	2	wint	2015	C	19	0	2
RRE	to2	1	29	12	119	2	2	4	0	4	0	4	wint	2015	C	25.33333333	0	4
RRE	to2	1	29	12	119	2	2	4	0	4	0	4	wint	2015	C	22.66666667	0	4
RRE	to2	1	29	12	119	3	3	4	0	4	0	4	wint	2015	C	26	0	4
RRE	to2	1	29	12	119	3	3	4	0	4	0	4	wint	2015	C	26	0	4
RRE	to2	1	29	12	119	4	4	3	0	3	0	3	wint	2015	C	22	0	3
RRE	to2	1	29	12	119	4	4	3	0	3	0	3	wint	2015	C	18.66666667	0	3
RRE	to2	1	29	12	119	5	5	3	0	3	0	3	wint	2015	C	1.5	0	3
RRE	to2	1	29	12	119	5	5	3	0	3	0	3	wint	2015	C	0.833333333	0	3
RRE	to2	1	29	13	119	6	6	4	0	4	0	4	wint	2015	C	7.666666667	0	4
RRE	to2	1	29	13	119	6	6	4	0	4	0	4	wint	2015	C	14.83333333	0	4
RRE	to2	1	29	13	119	7	7	3	0	3	0	3	wint	2015	C	12	0	3
RRE	to2	1	29	13	119	7	7	3	0	3	0	3	wint	2015	C	14	0	3
RRE	to2	1	29	13	119	8	8	3	0	3	0	3	wint	2015	C	12.66666667	0	3
RRE	to2	1	29	13	119	8	8	3	0	3	0	3	wint	2015	C	11.33333333	0	3
RRE	to2	2	3	14	120	2	2	3	2	5	0	3	wint	2015	C	37	0	3
RRE	to3	2	4	13	121	1	1	2	2	4	2	0	wint	2015	T	4.333333333	0	2
RRE	to3	2	4	13	121	1	1	2	2	4	2	0	wint	2015	T	4.666666667	0	2
RRE	to2	2	4	13	121	2	2	1	1	2	0	1	wint	2015	C	0	0	1
RRE	to2	2	4	13	122	1	8	2	0	2	0	2	wint	2015	C	7.5	0	2
RRE	to2	2	4	13	122	1	8	2	0	2	0	2	wint	2015	C	8	0	2
RRE	to2	2	4	14	122	2	9	3	0	3	1	2	wint	2015	C	0.166666667	1	2
RRE	to2	2	4	14	122	2	9	3	0	3	1	2	wint	2015	T	0.833333333	2	1
RRE	to2	2	4	14	122	3	10	1	2	3	0	1	wint	2015	C	8	0	1
RRE	to2	2	4	16	123	1	12	2	2	4	0	2	wint	2015	C	19	0	2
RRE	to2	2	4	16	123	1	12	2	2	4	0	2	wint	2015	C	24	0	2
RRE	to2	2	4	16	123	2	13	2	2	4	0	2	wint	2015	C	24	0	2
RRE	to2	2	4	16	123	2	13	2	2	4	0	2	wint	2015	C	21	0	2
RRE	to3	2	4	15	124	1	14	3	0	3	0	3	wint	2015	C	22	0	3
RRE	to3	2	4	15	124	1	14	3	0	3	0	3	wint	2015	C	22.66666667	0	3
RRE	to1	2	12	13	132	1	4	3	1	4	0	3	wint	2015	C	3	0	3
RRE	to1	2	12	14	132	4	7	2	0	2	0	2	wint	2015	C	2	0	2
RRE	to1	2	12	14	132	4	7	2	0	2	0	2	wint	2015	C	2	0	2
RRE	to1	2	12	15	133	3	12	2	0	2	0	2	wint	2015	C	0	0	2
RRE	to1	2	12	15	133	3	12	2	0	2	0	2	wint	2015	C	1.5	0	2
RRE	to1	2	12	15	133	4	13	2	0	2	0	2	wint	2015	C	0	0	2
RRE	to1	2	12	15	133	4	13	2	0	2	0	2	wint	2015	C	1	0	2
RRE	to1	2	12	15	133	5	14	2	0	2	0	2	wint	2015	C	0	0	2
RRE	to1	2	12	15	133	5	14	2	0	2	0	2	wint	2015	C	0	0	2
RRE	to1	2	12	15	133	6	15	2	0	2	0	2	wint	2015	C	2.5	0	2
RRE	to1	2	12	15	133	6	15	2	0	2	0	2	wint	2015	C	0	0	2
RRE	to1	2	18	13	136	1	21	2	2	4	0	2	wint	2015	C	1.75	0	2
RRE	to1	2	18	13	136	1	21	2	2	4	0	2	wint	2015	C	1.75	0	2
RRE	to2	2	18	15	136	3	22	3	1	4	1	2	wint	2015	C	0	1	2
RRE	to2	2	18	15	136	3	22	3	1	4	1	2	wint	2015	T	0	2	1
RRE	to2	2	18	15	136	4	23	4	1	5	2	2	wint	2015	T	0.333333333	2	2
RRE	to2	2	18	15	136	4	23	4	1	5	2	2	wint	2015	T	1.333333333	2	2
RRE	to2	2	19	14	137	1	1	2	0	2	0	2	wint	2015	C	1	0	2
RRE	to2	2	19	14	137	1	1	2	0	2	0	2	wint	2015	C	15	0	2
RRE	to2	2	19	15	137	2	2	3	1	4	0	3	wint	2015	C	12.16666667	0	3
RRE	to3	2	23	13	142	1	1	2	1	3	0	2	wint	2015	C	18	0	2
RRE	to3	2	23	13	142	1	1	2	1	3	0	2	wint	2015	C	16	0	2
RRE	to3	2	23	14	142	2	2	3	0	3	2	1	wint	2015	T	0	1	2
RRE	to3	2	23	14	142	2	2	3	0	3	2	1	wint	2015	T	1	1	2
RRE	to3	2	23	14	142	3	3	3	2	5	0	3	wint	2015	C	13	0	3
RRE	to3	2	23	14	142	3	3	3	2	5	0	3	wint	2015	C	14	0	3
RRE	to3	2	23	14	142	4	4	3	0	3	0	3	wint	2015	C	1	0	3
RRE	to3	2	23	14	142	4	4	3	0	3	0	3	wint	2015	C	1	0	3
RRE	to1	2	23	15	142	5	5	3	0	3	0	3	wint	2015	C	2.166666667	0	3
RRE	to1	2	23	15	142	5	5	3	0	3	0	3	wint	2015	C	2.166666667	0	3
RRE	to2	2	23	15	142	6	6	5	0	5	1	4	wint	2015	C	3.333333333	1	4
RRE	to2	2	23	15	142	6	6	5	0	5	1	4	wint	2015	T	3.166666667	4	1
RRE	to2	2	23	15	143	3	9	5	2	7	2	3	wint	2015	T	1.666666667	3	2
RRE	to3	2	23	15	143	4	10	2	0	2	1	1	wint	2015	C	2	1	1
RRE	to3	2	23	15	143	4	10	2	0	2	1	1	wint	2015	T	3	1	1
RRE	to2	2	23	16	143	6	12	2	1	3	2	0	wint	2015	T	6	0	2
RRE	to2	2	25	10	144	1	1	4	0	4	3	1	wint	2015	T	25	1	3
RRE	to2	2	25	10	144	1	1	4	0	4	3	1	wint	2015	T	20	1	3
RRE	to2	2	25	10	144	3	3	2	0	2	2	0	wint	2015	T	24	0	2
RRE	to2	2	25	10	144	3	3	2	0	2	2	0	wint	2015	T	24	0	2
RRE	to2	2	25	12	145	1	5	2	0	2	0	2	wint	2015	C	30	0	2
RRE	to2	2	25	12	145	1	5	2	0	2	0	2	wint	2015	C	30	0	2
RRE	to3	2	25	13	145	2	6	2	0	2	0	2	wint	2015	C	20	0	2
RRE	to3	2	25	13	145	2	6	2	0	2	0	2	wint	2015	C	16.5	0	2
RRE	to3	2	25	13	145	3	7	2	0	2	0	2	wint	2015	C	18	0	2
RRE	to3	2	25	13	145	3	7	2	0	2	0	2	wint	2015	C	18	0	2
RRE	to3	9	12	15	228	1	1	4	0	4	4	0	wint	2015	T	14	0	4
RRE	to3	9	12	15	228	1	1	4	0	4	4	0	wint	2015	T	12	0	4
RRE	to3	9	12	15	228	2	2	2	1	3	0	2	wint	2015	C	8	0	2
RRE	to3	9	12	15	228	2	2	2	1	3	0	2	wint	2015	C	9	0	2
RRE	to2	9	19	13	229	1	1	4	0	4	3	1	wint	2015	T	3	1	3
RRE	to2	9	19	13	229	1	1	4	0	4	3	1	wint	2015	T	4	1	3
RRE	to1	9	19	14	229	2	2	6	1	7	2	4	wint	2015	C	11.33333333	2	4
RRE	to1	9	19	14	229	3	3	2	0	2	0	2	wint	2015	C	14	0	2
RRE	to1	9	19	14	229	3	3	2	0	2	0	2	wint	2015	C	13	0	2
RRE	to1	9	19	15	229	4	4	2	0	2	0	2	wint	2015	C	1	0	2
RRE	to1	9	19	15	229	4	4	2	0	2	0	2	wint	2015	C	1.5	0	2
RRE	to1	9	19	15	229	5	5	3	0	3	0	3	wint	2015	C	4.833333333	0	3
RRE	to1	9	19	15	229	5	5	3	0	3	0	3	wint	2015	C	4.166666667	0	3
RRE	to1	9	19	15	229	6	6	3	0	3	0	3	wint	2015	C	1.5	0	3
RRE	to1	9	19	15	229	6	6	3	0	3	0	3	wint	2015	C	1	0	3
RRE	to2	9	28	13	235	1	1	2	0	2	0	2	wint	2015	C	11	0	2
RRE	to2	9	28	13	235	1	1	2	0	2	0	2	wint	2015	C	11	0	2
RRE	to3	9	30	15	5	1	1	4	0	4	0	4	wint	2015	C	7	0	4
RRE	to3	9	30	15	5	1	1	4	0	4	0	4	wint	2015	C	5.666666667	0	4
RRE	to3	9	30	15	5	2	2	4	0	4	0	4	wint	2015	C	4.666666667	0	4
RRE	to3	9	30	15	5	2	2	4	0	4	0	4	wint	2015	C	3.333333333	0	4
RRE	to2	9	30	15	5	3	3	2	0	2	0	2	wint	2015	C	18	0	2
RRE	to2	9	30	15	5	3	3	2	0	2	0	2	wint	2015	C	18	0	2
RRE	to1	9	30	10	236	1	1	3	1	4	3	0	wint	2015	T	15.66666667	0	3
RRE	to1	9	30	10	236	1	1	3	1	4	3	0	wint	2015	T	17	0	3
RRE	to1	9	30	10	236	2	2	3	1	4	0	3	wint	2015	C	17	0	3
RRE	to1	9	30	10	236	2	2	3	1	4	0	3	wint	2015	C	17.66666667	0	3
RRE	to2	10	3	8	237	1	1	4	0	4	2	2	wint	2015	T	10.16666667	2	2
RRE	to2	10	3	8	237	1	1	4	0	4	2	2	wint	2015	T	11.83333333	2	2
RRE	to2	10	3	9	237	2	2	2	1	3	0	2	wint	2015	C	14.33333333	0	2
RRE	to1	10	3	10	237	3	3	2	0	2	0	2	wint	2015	C	9	0	2
RRE	to1	10	3	10	237	3	3	2	0	2	0	2	wint	2015	C	8.5	0	2
RRE	to3	10	5	9	240	1	1	4	2	6	1	3	wint	2015	C	30	1	3
RRE	to3	10	5	9	240	1	1	4	2	6	1	3	wint	2015	C	30	1	3
RRE	to1	10	5	10	240	2	2	3	0	3	3	0	wint	2015	T	0.5	0	3
RRE	to1	10	5	10	240	2	2	3	0	3	3	0	wint	2015	T	0.5	0	3
RRE	to1	10	5	10	240	3	3	2	0	2	1	1	wint	2015	C	18	1	1
RRE	to1	10	5	10	240	3	3	2	0	2	1	1	wint	2015	T	19	1	1
RRE	to2	10	5	11	241	1	4	2	0	2	1	1	wint	2015	C	3	1	1
RRE	to2	10	5	11	241	1	4	2	0	2	1	1	wint	2015	T	14	1	1
RRE	to2	10	5	11	241	2	5	4	1	5	2	2	wint	2015	T	16.33333333	2	2
RRE	to2	10	7	16	7	1	1	4	1	5	2	2	wint	2015	T	2	2	2
RRE	to2	10	7	16	7	1	1	4	1	5	2	2	wint	2015	T	2	2	2
RRE	to1	10	7	17	7	2	2	2	0	2	1	1	wint	2015	C	5	1	1
RRE	to1	10	7	17	7	2	2	2	0	2	1	1	wint	2015	T	5	1	1
RRE	to2	10	7	11	245	1	1	4	1	5	1	3	wint	2015	C	30	1	3
RRE	to2	10	7	11	245	1	1	4	1	5	1	3	wint	2015	C	31	1	3
RRE	to2	10	7	11	245	2	2	3	0	3	1	2	wint	2015	C	3	1	2
RRE	to2	10	7	11	245	2	2	3	0	3	1	2	wint	2015	C	1.5	1	2
RRE	to1	10	9	14	9	1	1	2	1	3	0	2	wint	2015	C	4	0	2
RRE	to2	10	9	16	10	1	3	2	0	2	2	0	wint	2015	T	7	0	2
RRE	to2	10	9	16	10	1	3	2	0	2	2	0	wint	2015	T	7	0	2
RRE	to3	10	9	17	14	1	7	2	1	3	1	1	wint	2015	T	2.5	1	1
RRE	to3	10	14	11	249	1	7	4	0	4	1	3	wint	2015	C	13.33333333	1	3
RRE	to3	10	14	11	249	1	7	4	0	4	1	3	wint	2015	C	14.66666667	1	3
RRE	to2	10	16	14	21	1	1	3	1	4	0	3	wint	2015	C	7.5	0	3
RRE	to2	10	16	14	21	2	2	2	0	2	0	2	wint	2015	C	8	0	2
RRE	to2	10	16	14	21	2	2	2	0	2	0	2	wint	2015	C	2	0	2
RRE	to3	10	16	15	21	3	3	2	1	3	0	2	wint	2015	C	2.5	0	2
RRE	to2	10	17	14	251	1	4	5	0	5	3	2	wint	2015	C	4	3	2
RRE	to2	10	17	14	251	1	4	5	0	5	3	2	wint	2015	T	3.333333333	2	3
RRE	to1	10	17	15	251	2	5	2	1	3	2	0	wint	2015	T	4	0	2
RRE	to1	10	17	15	251	2	5	2	1	3	2	0	wint	2015	T	5.666666667	0	2
RRE	to2	10	19	11	23	1	1	4	0	4	2	2	wint	2015	T	6.833333333	2	2
RRE	to2	10	19	11	23	1	1	4	0	4	2	2	wint	2015	T	11.66666667	2	2
RRE	to3	10	19	13	253	1	1	4	2	6	1	3	wint	2015	T	14.66666667	3	1
RRE	to3	10	19	13	253	2	2	3	2	5	1	2	wint	2015	C	14	1	2
RRE	to3	10	19	13	253	2	2	3	2	5	1	2	wint	2015	T	2	2	1
RRE	to3	10	19	13	253	3	3	3	0	3	1	2	wint	2015	C	16.83333333	1	2
RRE	to3	10	19	13	253	3	3	3	0	3	1	2	wint	2015	T	15.5	2	1
RRE	to3	10	19	13	253	4	4	2	2	4	0	2	wint	2015	C	24	0	2
RRE	to3	10	19	13	253	4	4	2	2	4	0	2	wint	2015	C	20	0	2
RRE	to2	10	19	14	253	5	5	3	2	5	2	1	wint	2015	T	2.333333333	1	2
RRE	to2	10	19	14	253	7	7	3	3	6	1	2	wint	2015	C	40	1	2
RRE	to2	10	19	14	253	7	7	3	3	6	1	2	wint	2015	C	40	1	2
RRE	to2	10	19	15	253	8	8	3	3	6	3	0	wint	2015	T	32.66666667	0	3
RRE	to2	10	19	15	253	8	8	3	3	6	3	0	wint	2015	T	36	0	3
RRE	to3	10	23	14	27	1	1	4	0	4	0	4	wint	2015	C	7.083333333	0	4
RRE	to3	10	23	14	27	1	1	4	0	4	0	4	wint	2015	C	6.166666667	0	4
RRE	to2	10	23	15	27	4	3	4	0	4	2	2	wint	2015	T	6	2	2
RRE	to2	10	23	15	27	4	3	4	0	4	2	2	wint	2015	T	6	2	2
RRE	to2	10	23	15	27	5	4	3	0	3	0	3	wint	2015	C	12	0	3
RRE	to2	10	23	15	27	5	4	3	0	3	0	3	wint	2015	C	12	0	3
RRE	to1	10	24	11	28	1	1	4	0	4	0	4	wint	2015	C	6	0	4
RRE	to1	10	24	11	28	1	1	4	0	4	0	4	wint	2015	C	5.5	0	4
RRE	to1	10	24	13	28	3	3	2	0	2	1	1	wint	2015	C	5	1	1
RRE	to1	10	24	13	28	3	3	2	0	2	1	1	wint	2015	T	18	1	1
RRE	to1	10	24	13	28	4	4	4	0	4	3	1	wint	2015	T	13	1	3
RRE	to1	10	24	13	28	4	4	4	0	4	3	1	wint	2015	T	4	1	3
RRE	to1	10	24	13	28	5	5	4	0	4	0	4	wint	2015	C	20	0	4
RRE	to1	10	24	13	28	5	5	4	0	4	0	4	wint	2015	C	13.5	0	4
RRE	to1	10	24	13	28	6	6	4	0	4	1	3	wint	2015	C	18	1	3
RRE	to1	10	24	13	28	6	6	4	0	4	1	3	wint	2015	T	19	3	1
RRE	to3	10	24	16	29	1	7	2	0	2	0	2	wint	2015	C	16	0	2
RRE	to3	10	24	16	29	1	7	2	0	2	0	2	wint	2015	C	20	0	2
RRE	to1	10	27	9	259	3	3	2	0	2	2	0	wint	2015	T	19	0	2
RRE	to1	10	27	9	259	3	3	2	0	2	2	0	wint	2015	T	18	0	2
RRE	to1	10	27	9	259	4	4	2	0	2	2	0	wint	2015	T	22	0	2
RRE	to1	10	27	9	259	4	4	2	0	2	2	0	wint	2015	T	18	0	2
RRE	to1	10	27	10	259	5	5	4	0	4	3	1	wint	2015	T	1	1	3
RRE	to1	10	27	10	259	5	5	4	0	4	3	1	wint	2015	T	4.333333333	1	3
RRE	to1	10	27	10	259	6	6	5	2	7	3	2	wint	2015	C	23.33333333	3	2
RRE	to1	10	27	10	259	7	7	7	0	7	3	4	wint	2015	T	6.266666667	4	3
RRE	to1	10	27	10	259	7	7	7	0	7	3	4	wint	2015	T	4.4	4	3
RRE	to3	10	31	13	262	1	1	6	2	8	6	0	wint	2015	T	10	0	6
RRE	to3	10	31	13	262	1	1	6	2	8	6	0	wint	2015	T	10.66666667	0	6
RRE	to3	10	31	14	262	2	2	5	2	7	4	1	wint	2015	T	16	1	4
RRE	to3	10	31	14	262	2	2	5	2	7	4	1	wint	2015	T	16	1	4
RRE	to3	10	31	14	262	3	3	4	0	4	3	1	wint	2015	T	25	1	3
RRE	to3	10	31	14	262	3	3	4	0	4	3	1	wint	2015	T	25	1	3
RRE	to3	10	31	14	262	4	4	4	0	4	3	1	wint	2015	T	14	1	3
RRE	to3	10	31	14	262	4	4	4	0	4	3	1	wint	2015	T	10	1	3
RRE	to1	10	31	16	262	5	5	6	1	7	3	3	wint	2015	T	23.16666667	3	3
RRE	to2	11	1	15	264	1	5	4	1	5	1	3	wint	2015	C	18	1	3
RRE	to2	11	1	15	264	1	5	4	1	5	1	3	wint	2015	C	19	1	3
RRE	to1	11	1	16	264	2	6	2	0	2	1	1	wint	2015	C	27	1	1
RRE	to1	11	1	16	264	2	6	2	0	2	1	1	wint	2015	T	5	1	1
RRE	to1	11	1	16	264	3	7	3	0	3	1	2	wint	2015	C	7	1	2
RRE	to1	11	1	16	264	3	7	3	0	3	1	2	wint	2015	C	5	1	2
RRE	to1	11	1	16	264	4	8	5	0	5	2	3	wint	2015	C	1	2	3
RRE	to1	11	1	16	264	4	8	5	0	5	2	3	wint	2015	T	4	3	2
RRE	to1	11	1	16	264	5	9	5	1	6	1	4	wint	2015	C	31.66666667	1	4
RRE	to1	11	1	16	264	5	9	5	1	6	1	4	wint	2015	C	31	1	4
RRE	to1	11	1	16	264	6	10	5	2	7	3	2	wint	2015	T	1	2	3
RRE	to1	11	1	16	264	7	11	2	0	2	0	2	wint	2015	C	3	0	2
RRE	to1	11	1	16	264	7	11	2	0	2	0	2	wint	2015	C	3	0	2
RRE	to2	11	2	15	31	1	1	3	0	3	0	3	wint	2015	C	14	0	3
RRE	to2	11	2	15	31	1	1	3	0	3	0	3	wint	2015	C	14	0	3
RRE	to2	11	2	15	31	2	2	2	1	3	0	2	wint	2015	C	17	0	2
RRE	to2	11	2	15	31	2	2	2	1	3	0	2	wint	2015	C	17	0	2
RRE	to1	11	2	16	32	1	3	2	0	2	0	2	wint	2015	C	15	0	2
RRE	to1	11	2	16	32	1	3	2	0	2	0	2	wint	2015	C	15	0	2
RRE	to1	11	4	14	35	1	1	2	0	2	0	2	wint	2015	C	8	0	2
RRE	to1	11	4	14	35	1	1	2	0	2	0	2	wint	2015	C	9	0	2
RRE	to1	11	4	14	35	2	2	4	2	6	0	4	wint	2015	C	10	0	4
RRE	to1	11	4	14	35	2	2	4	2	6	0	4	wint	2015	C	8.5	0	4
RRE	to1	11	4	14	35	3	3	2	1	3	0	2	wint	2015	C	6.333333333	0	2
RRE	to1	11	4	14	35	3	3	2	1	3	0	2	wint	2015	C	3	0	2
RRE	to1	11	4	14	35	4	4	3	0	3	0	3	wint	2015	C	11	0	3
RRE	to1	11	4	14	35	4	4	3	0	3	0	3	wint	2015	C	9.666666667	0	3
RRE	to1	11	4	15	35	5	5	4	0	4	1	3	wint	2015	C	10.66666667	1	3
RRE	to1	11	4	15	35	5	5	4	0	4	1	3	wint	2015	C	8.833333333	1	3
RRE	to1	11	4	15	35	6	6	3	0	3	0	3	wint	2015	C	19.33333333	0	3
RRE	to1	11	4	15	35	6	6	3	0	3	0	3	wint	2015	C	18.66666667	0	3
RRE	to1	11	4	15	36	1	7	2	0	2	0	2	wint	2015	C	8	0	2
RRE	to1	11	4	15	36	1	7	2	0	2	0	2	wint	2015	C	6	0	2
RRE	to1	11	4	15	36	2	8	2	0	2	0	2	wint	2015	C	14	0	2
RRE	to1	11	4	15	36	2	8	2	0	2	0	2	wint	2015	C	16	0	2
RRE	to2	11	7	13	267	1	1	6	0	6	3	3	wint	2015	T	16.33333333	3	3
RRE	to2	11	7	13	267	1	1	6	0	6	3	3	wint	2015	T	19.66666667	3	3
RRE	to2	11	7	13	267	2	2	5	0	5	2	3	wint	2015	T	27	3	2
RRE	to2	11	7	13	267	2	2	5	0	5	2	3	wint	2015	T	25.8	3	2
RRE	to1	11	7	14	267	3	3	2	0	2	0	2	wint	2015	C	20	0	2
RRE	to1	11	7	14	267	3	3	2	0	2	0	2	wint	2015	C	22	0	2
RRE	to2	11	7	15	267	4	4	1	1	2	0	1	wint	2015	C	4	0	1
RRE	to2	11	7	15	267	5	5	4	2	6	0	4	wint	2015	C	38	0	4
RRE	to2	11	7	15	267	5	5	4	2	6	0	4	wint	2015	C	36	0	4
RRE	to2	11	7	15	267	6	6	3	1	4	0	3	wint	2015	C	9.166666667	0	3
RRE	to2	11	7	15	267	7	7	3	0	3	0	3	wint	2015	C	16	0	3
RRE	to2	11	7	15	267	7	7	3	0	3	0	3	wint	2015	C	14.66666667	0	3
RRE	to2	11	7	16	267	8	8	4	1	5	1	3	wint	2015	T	26.3	3	1
RRE	to2	11	7	16	267	9	9	3	1	4	0	3	wint	2015	C	30.83333333	0	3
RRE	to2	11	7	16	267	10	10	5	0	5	2	3	wint	2015	T	19.8	3	2
RRE	to2	11	7	16	267	10	10	5	0	5	2	3	wint	2015	T	25	3	2
RRE	to2	11	7	16	267	11	11	4	0	4	0	4	wint	2015	C	23.83333333	0	4
RRE	to2	11	7	16	267	11	11	4	0	4	0	4	wint	2015	C	24.16666667	0	4
RRE	to2	11	7	15	267	12	12	5	1	6	2	3	wint	2015	T	1.45	3	2
RRE	to2	11	7	15	267	13	13	3	0	3	0	3	wint	2015	C	15.33333333	0	3
RRE	to2	11	7	15	267	13	13	3	0	3	0	3	wint	2015	C	15.33333333	0	3
RRE	to2	11	7	16	267	14	14	5	1	6	2	3	wint	2015	C	33	2	3
RRE	to2	11	7	16	267	14	14	5	1	6	2	3	wint	2015	C	34	2	3
RRE	to2	11	7	16	267	15	15	4	0	4	0	4	wint	2015	C	22	0	4
RRE	to2	11	7	16	267	15	15	4	0	4	0	4	wint	2015	C	22	0	4
RRE	to3	11	9	13	268	1	1	6	4	10	2	4	wint	2015	T	4.80952381	4	2
RRE	to3	11	9	13	268	1	1	6	4	10	2	4	wint	2015	T	3.476190476	4	2
RRE	to3	11	9	13	268	2	2	6	2	8	3	3	wint	2015	T	11	3	3
RRE	to3	11	9	13	268	2	2	6	2	8	3	3	wint	2015	T	9.666666667	3	3
RRE	to3	11	9	14	268	3	3	3	0	3	1	2	wint	2015	C	1.5	1	2
RRE	to3	11	9	14	268	3	3	3	0	3	1	2	wint	2015	T	1.833333333	2	1
RRE	to1	11	9	15	268	4	4	2	0	2	0	2	wint	2015	C	3.5	0	2
RRE	to1	11	9	15	268	4	4	2	0	2	0	2	wint	2015	C	0.5	0	2
RRE	to1	11	9	15	268	5	5	6	2	8	3	3	wint	2015	T	2.023809524	3	3
RRE	to1	11	9	15	268	5	5	6	2	8	3	3	wint	2015	T	2.119047619	3	3
RRE	to1	11	9	15	268	6	6	7	1	8	3	4	wint	2015	T	14.78571429	4	3
RRE	to2	11	10	10	269	1	1	4	0	4	2	2	wint	2015	T	24	2	2
RRE	to2	11	10	10	269	1	1	4	0	4	2	2	wint	2015	T	24.5	2	2
RRE	to2	11	10	10	269	2	2	5	0	5	2	3	wint	2015	T	17.16666667	3	2
RRE	to2	11	10	10	269	2	2	5	0	5	2	3	wint	2015	T	16.83333333	3	2
RRE	to1	11	10	11	269	3	3	5	0	5	2	3	wint	2015	C	3.583333333	2	3
RRE	to1	11	10	11	269	3	3	5	0	5	2	3	wint	2015	T	0.916666667	3	2
RRE	to1	11	10	11	269	4	4	5	1	6	2	3	wint	2015	T	5.1	3	2
RRE	to1	11	10	11	269	4	4	5	1	6	2	3	wint	2015	T	5.3	3	2
RRE	to1	11	10	11	269	5	5	8	1	9	4	4	wint	2015	T	1.666666667	4	4
RRE	to1	11	10	11	269	5	5	8	1	9	4	4	wint	2015	T	3.190476191	4	4
RRE	to2	11	10	12	269	6	6	5	3	8	3	2	wint	2015	T	28	2	3
RRE	to2	11	10	12	269	6	6	5	3	8	3	2	wint	2015	T	28	2	3
RRE	to2	11	10	13	269	7	7	2	0	2	2	0	wint	2015	T	15	0	2
RRE	to2	11	10	13	269	7	7	2	0	2	2	0	wint	2015	T	16	0	2
RRE	to2	11	10	13	269	8	8	4	0	4	4	0	wint	2015	T	5	0	4
RRE	to2	11	10	13	269	8	8	4	0	4	4	0	wint	2015	T	34	0	4
RRE	to1	11	11	15	51	1	1	3	0	3	1	2	wint	2015	C	26	1	2
RRE	to1	11	11	15	51	1	1	3	0	3	1	2	wint	2015	T	26	2	1
RRE	to1	11	11	15	51	2	2	3	0	3	1	2	wint	2015	C	25	1	2
RRE	to1	11	11	15	51	2	2	3	0	3	1	2	wint	2015	T	21.66666667	2	1
RRE	to3	11	13	13	52	1	1	2	0	2	0	2	wint	2015	C	8	0	2
RRE	to3	11	13	13	52	1	1	2	0	2	0	2	wint	2015	C	6	0	2
RRE	to2	11	13	15	52	2	4	2	0	2	2	0	wint	2015	T	24	0	2
RRE	to2	11	13	15	52	2	4	2	0	2	2	0	wint	2015	T	19	0	2
RRE	to2	11	13	16	53	1	2	2	1	3	0	2	wint	2015	C	28	0	2
RRE	to2	11	13	16	54	1	5	2	0	2	0	2	wint	2015	C	28	0	2
RRE	to2	11	13	16	54	1	5	2	0	2	0	2	wint	2015	C	25	0	2
RRE	to2	11	13	16	54	2	6	2	0	2	0	2	wint	2015	C	29	0	2
RRE	to2	11	13	16	54	2	6	2	0	2	0	2	wint	2015	C	28	0	2
RRE	to2	11	13	16	54	3	7	2	0	2	0	2	wint	2015	C	31	0	2
RRE	to2	11	13	16	54	3	7	2	0	2	0	2	wint	2015	C	32	0	2
RRE	to2	11	13	16	55	1	3	2	0	2	0	2	wint	2015	C	27	0	2
RRE	to2	11	13	16	55	1	3	2	0	2	0	2	wint	2015	C	27	0	2
RRE	to3	11	16	11	48	1	1	2	1	3	0	2	wint	2015	C	10.33333333	0	2
RRE	to1	11	16	11	48	2	2	3	1	4	0	3	wint	2015	C	13	0	3
RRE	to1	11	16	11	48	2	2	3	1	4	0	3	wint	2015	C	13	0	3
RRE	to1	11	16	12	48	3	3	3	1	4	1	2	wint	2015	C	7	1	2
RRE	to1	11	16	12	48	3	3	3	1	4	1	2	wint	2015	T	7.666666667	2	1
RRE	to1	11	16	12	49	1	4	2	0	2	0	2	wint	2015	C	11	0	2
RRE	to1	11	16	12	49	1	4	2	0	2	0	2	wint	2015	C	4	0	2
RRE	to1	11	16	12	49	2	5	3	1	4	0	3	wint	2015	C	15	0	3
RRE	to1	11	16	12	49	2	5	3	1	4	0	3	wint	2015	C	5	0	3
RRE	to1	11	16	12	49	3	6	5	1	6	2	3	wint	2015	T	11.86666667	3	2
RRE	to1	11	16	14	273	1	1	5	0	5	2	3	wint	2015	C	2.5	2	3
RRE	to1	11	16	14	273	1	1	5	0	5	2	3	wint	2015	T	1.5	3	2
RRE	to1	11	16	14	273	2	2	5	0	5	2	3	wint	2015	C	4.666666667	2	3
RRE	to1	11	16	14	273	2	2	5	0	5	2	3	wint	2015	C	3.833333333	2	3
RRE	to1	11	16	14	273	3	3	5	1	6	2	3	wint	2015	C	32	2	3
RRE	to1	11	16	14	273	3	3	5	1	6	2	3	wint	2015	C	31	2	3
RRE	to1	11	16	14	273	4	4	6	0	6	3	3	wint	2015	C	10	3	3
RRE	to1	11	16	14	273	4	4	6	0	6	3	3	wint	2015	C	2	3	3
RRE	to1	11	16	14	273	5	5	4	0	4	1	3	wint	2015	C	36	1	3
RRE	to1	11	16	14	273	5	5	4	0	4	1	3	wint	2015	T	36	3	1
RRE	to2	11	16	15	273	6	6	3	0	3	3	0	wint	2015	T	25.66666667	0	3
RRE	to2	11	16	15	273	6	6	3	0	3	3	0	wint	2015	T	24.33333333	0	3
RRE	to2	11	16	15	273	7	7	4	0	4	0	4	wint	2015	C	16	0	4
RRE	to2	11	16	15	273	7	7	4	0	4	0	4	wint	2015	C	16	0	4
RRE	to2	11	16	16	273	8	8	5	0	5	0	5	wint	2015	C	25	0	5
RRE	to2	11	16	16	273	8	8	5	0	5	0	5	wint	2015	C	25	0	5
RRE	to2	11	16	13	273	10	10	5	1	6	2	3	wint	2015	C	30.33333333	2	3
RRE	to2	11	16	13	273	11	11	3	1	4	0	3	wint	2015	C	22.16666667	0	3
RRE	to2	11	16	13	273	12	12	3	0	3	0	3	wint	2015	C	27.33333333	0	3
RRE	to2	11	16	13	273	12	12	3	0	3	0	3	wint	2015	C	26	0	3
RRE	to2	11	16	14	273	13	13	3	0	3	0	3	wint	2015	C	23	0	3
RRE	to2	11	16	14	273	13	13	3	0	3	0	3	wint	2015	C	19	0	3
RRE	to2	11	16	14	273	15	15	6	0	6	6	0	wint	2015	T	22.33333333	0	6
RRE	to2	11	16	14	273	15	15	6	0	6	6	0	wint	2015	T	21.66666667	0	6
RRE	to2	11	16	14	273	16	16	6	1	7	4	2	wint	2015	T	17	2	4
RRE	to3	11	16	15	273	17	17	5	1	6	2	3	wint	2015	T	25.5	3	2
RRE	to3	11	16	15	273	18	18	5	0	5	2	3	wint	2015	T	30.33333333	3	2
RRE	to3	11	16	15	273	18	18	5	0	5	2	3	wint	2015	T	29	3	2
RRE	to2	11	17	12	274	1	1	4	0	4	3	1	wint	2015	T	15.66666667	1	3
RRE	to2	11	17	12	274	1	1	4	0	4	3	1	wint	2015	T	16.33333333	1	3
RRE	to2	11	17	12	274	2	2	5	0	5	2	3	wint	2015	C	6	2	3
RRE	to2	11	17	12	274	2	2	5	0	5	2	3	wint	2015	C	6	2	3
RRE	to2	11	17	12	274	3	3	3	1	4	1	2	wint	2015	C	10.66666667	1	2
RRE	to2	11	17	14	275	1	4	5	1	6	3	2	wint	2015	C	28	3	2
RRE	to2	11	17	14	275	1	4	5	1	6	3	2	wint	2015	T	27	2	3
RRE	to2	11	17	14	275	2	5	3	2	5	1	2	wint	2015	C	22.66666667	1	2
RRE	to2	11	17	14	275	3	6	2	0	2	0	2	wint	2015	C	15	0	2
RRE	to2	11	17	14	275	3	6	2	0	2	0	2	wint	2015	C	15	0	2
RRE	to1	11	17	15	275	4	7	5	1	6	2	3	wint	2015	C	8	2	3
RRE	to1	11	17	15	275	4	7	5	1	6	2	3	wint	2015	T	3.333333333	3	2
RRE	to1	11	17	16	275	5	8	5	1	6	2	3	wint	2015	T	25	3	2
RRE	to1	11	17	16	275	5	8	5	1	6	2	3	wint	2015	T	13	3	2
RRE	to1	11	18	10	276	1	1	2	0	2	1	1	wint	2015	C	7	1	1
RRE	to1	11	18	10	276	1	1	2	0	2	1	1	wint	2015	T	6	1	1
RRE	to2	11	18	8	276	2	2	5	1	6	3	2	wint	2015	T	35	2	3
RRE	to2	11	18	8	276	2	2	5	1	6	3	2	wint	2015	T	36	2	3
RRE	to2	11	18	8	276	3	3	5	1	6	3	2	wint	2015	T	32	2	3
RRE	to2	11	18	8	276	3	3	5	1	6	3	2	wint	2015	T	33	2	3
RRE	to1	11	18	10	276	4	4	5	0	5	2	3	wint	2015	C	7.333333333	2	3
RRE	to1	11	18	10	276	4	4	5	0	5	2	3	wint	2015	T	3.333333333	3	2
RRE	to2	11	22	14	278	1	1	4	2	6	2	2	wint	2015	C	32	2	2
RRE	to2	11	22	14	278	1	1	4	2	6	2	2	wint	2015	C	32	2	2
RRE	to2	11	22	15	278	2	2	4	1	5	2	2	wint	2015	C	18	2	2
RRE	to2	11	22	15	278	2	2	4	1	5	2	2	wint	2015	C	18	2	2
RRE	to2	11	22	15	278	3	3	4	2	6	2	2	wint	2015	C		2	2
RRE	to2	11	22	15	278	3	3	4	2	6	2	2	wint	2015	T		2	2
RRE	to2	11	23	14	64	1	1	5	0	5	3	2	wint	2015	T	19.33333333	2	3
RRE	to2	11	23	14	64	1	1	5	0	5	3	2	wint	2015	T	18.66666667	2	3
RRE	to2	11	23	14	64	2	2	5	0	5	3	2	wint	2015	T	18.66666667	2	3
RRE	to2	11	23	14	64	2	2	5	0	5	3	2	wint	2015	T	17.33333333	2	3
RRE	to1	11	23	14	64	3	3	2	1	3	0	2	wint	2015	C	4.333333333	0	2
RRE	to1	11	23	15	64	4	4	3	0	3	1	2	wint	2015	C	7.333333333	1	2
RRE	to1	11	23	15	64	4	4	3	0	3	1	2	wint	2015	T	6.666666667	2	1
RRE	to1	11	23	15	64	5	5	2	0	2	1	1	wint	2015	C	17	1	1
RRE	to1	11	23	15	64	5	5	2	0	2	1	1	wint	2015	T	20	1	1
RRE	to1	11	23	15	64	6	6	2	0	2	1	1	wint	2015	C	19	1	1
RRE	to1	11	23	15	64	6	6	2	0	2	1	1	wint	2015	T	17	1	1
RRE	to1	11	23	15	64	7	7	3	0	3	2	1	wint	2015	T	18.33333333	1	2
RRE	to1	11	23	15	64	7	7	3	0	3	2	1	wint	2015	T	16.33333333	1	2
RRE	to1	11	23	16	64	8	8	3	0	3	2	1	wint	2015	T	21.66666667	1	2
RRE	to1	11	23	16	64	8	8	3	0	3	2	1	wint	2015	T	20.33333333	1	2
RRE	to1	11	23	16	64	9	9	4	0	4	1	3	wint	2015	C	6	1	3
RRE	to1	11	23	16	64	9	9	4	0	4	1	3	wint	2015	T	7.5	3	1
RRE	to1	11	23	16	64	10	10	4	0	4	1	3	wint	2015	C	10.16666667	1	3
RRE	to1	11	23	16	64	10	10	4	0	4	1	3	wint	2015	T	11.33333333	3	1
RRE	to2	11	23	14	64	12	12	6	0	6	3	3	wint	2015	T	19.83333333	3	3
RRE	to2	11	23	14	64	12	12	6	0	6	3	3	wint	2015	T	18.91666667	3	3
RRE	to1	11	23	14	64	13	13	2	1	3	0	2	wint	2015	C	6.166666667	0	2
RRE	to1	11	23	13	65	1	14	3	0	3	1	2	wint	2015	C	9.166666667	1	2
RRE	to1	11	23	13	65	1	14	3	0	3	1	2	wint	2015	T	8.833333333	2	1
RRE	to1	11	23	15	65	2	15	3	0	3	1	2	wint	2015	C	16.16666667	1	2
RRE	to1	11	23	15	65	2	15	3	0	3	1	2	wint	2015	T	15.5	2	1
RRE	to1	11	23	15	65	3	16	2	0	2	1	1	wint	2015	C	17.5	1	1
RRE	to1	11	23	15	65	3	16	2	0	2	1	1	wint	2015	T	15	1	1
RRE	to1	11	23	16	65	4	17	4	0	4	1	3	wint	2015	C	9.166666667	1	3
RRE	to1	11	23	16	65	4	17	4	0	4	1	3	wint	2015	T	12.08333333	3	1
RRE	to1	11	24	15	66	1	1	3	0	3	2	1	wint	2015	T	23.33333333	1	2
RRE	to1	11	24	15	66	1	1	3	0	3	2	1	wint	2015	T	24	1	2
RRE	to1	11	24	15	66	2	2	2	0	2	1	1	wint	2015	C	25.5	1	1
RRE	to1	11	24	15	66	2	2	2	0	2	1	1	wint	2015	T	25	1	1
RRE	to1	11	24	15	66	3	8	3	0	3	1	2	wint	2015	C	21	1	2
RRE	to1	11	24	15	66	3	8	3	0	3	1	2	wint	2015	T	23.66666667	2	1
RRE	to1	11	24	11	67	1	3	3	0	3	2	1	wint	2015	T	5	1	2
RRE	to1	11	24	11	67	1	3	3	0	3	2	1	wint	2015	T	7	1	2
RRE	to1	11	24	11	67	2	4	3	0	3	2	1	wint	2015	T	6.666666667	1	2
RRE	to1	11	24	11	67	2	4	3	0	3	2	1	wint	2015	T	8	1	2
RRE	to1	11	24	12	67	3	5	3	0	3	0	3	wint	2015	C	3	0	3
RRE	to1	11	24	12	67	3	5	3	0	3	0	3	wint	2015	C	5	0	3
RRE	to1	11	24	12	67	4	6	3	0	3	0	3	wint	2015	C	6.666666667	0	3
RRE	to1	11	24	12	67	4	6	3	0	3	0	3	wint	2015	C	9.333333333	0	3
RRE	to2	11	24	12	67	5	7	3	1	4	0	3	wint	2015	C	19.33333333	0	3
RRE	to3	11	30	11	68	2	2	4	0	4	1	3	wint	2015	C	6.333333333	1	3
RRE	to3	11	30	11	68	2	2	4	0	4	1	3	wint	2015	T	7.166666667	3	1
RRE	to3	11	30	11	68	3	3	3	0	3	0	3	wint	2015	C	7.833333333	0	3
RRE	to3	11	30	11	68	3	3	3	0	3	0	3	wint	2015	C	5.833333333	0	3
RRE	to2	11	30	11	68	4	4	2	0	2	0	2	wint	2015	C	15	0	2
RRE	to2	11	30	11	68	4	4	2	0	2	0	2	wint	2015	C	14	0	2
RRE	to1	11	30	14	280	1	1	4	0	4	0	4	wint	2015	C	25.83333333	0	4
RRE	to1	11	30	14	280	1	1	4	0	4	0	4	wint	2015	C	26.66666667	0	4
RRE	to2	11	30	14	280	2	2	6	0	6	3	3	wint	2015	T	1.333333333	3	3
RRE	to2	11	30	14	280	2	2	6	0	6	3	3	wint	2015	T	1	3	3
RRE	to1	11	30	14	280	3	3	3	1	4	0	3	wint	2015	C	20	0	3
RRE	to1	11	30	15	280	4	4	3	2	5	3	0	wint	2015	T	27	0	3
RRE	to2	12	4	9	82	1	1	5	3	8	2	3	wint	2015	T	1.333333333	3	2
RRE	to2	12	4	9	82	1	1	5	3	8	2	3	wint	2015	T	6	3	2
RRE	to2	12	5	13	282	1	1	7	1	8	3	4	wint	2015	C	8.666666667	3	4
RRE	to2	12	5	13	282	1	1	7	1	8	3	4	wint	2015	C	7.333333333	3	4
RRE	to2	12	5	13	282	2	2	7	1	8	3	4	wint	2015	C	16	3	4
RRE	to2	12	5	13	282	2	2	7	1	8	3	4	wint	2015	C	16.66666667	3	4
RRE	to2	12	5	13	282	3	3	3	1	4	0	3	wint	2015	C	14	0	3
RRE	to2	12	5	13	282	3	3	3	1	4	0	3	wint	2015	C	16	0	3
RRE	to1	12	7	14	286	1	6	4	0	4	0	4	wint	2015	C	30	0	4
RRE	to1	12	7	14	286	1	6	4	0	4	0	4	wint	2015	C	5	0	4
RRE	to1	12	7	14	286	2	7	3	0	3	0	3	wint	2015	C	2.333333333	0	3
RRE	to1	12	7	14	286	2	7	3	0	3	0	3	wint	2015	C	6.333333333	0	3
RRE	to1	12	7	14	286	3	8	3	0	3	0	3	wint	2015	C	19	0	3
RRE	to1	12	7	14	286	3	8	3	0	3	0	3	wint	2015	C	15	0	3
RRE	to1	12	7	14	286	4	9	4	0	4	0	4	wint	2015	C	27	0	4
RRE	to1	12	7	14	286	4	9	4	0	4	0	4	wint	2015	C	26	0	4
RRE	to1	12	7	14	286	5	10	3	0	3	0	3	wint	2015	C	1.333333333	0	3
RRE	to1	12	7	14	286	5	10	3	0	3	0	3	wint	2015	C	1	0	3
RRE	to3	12	7	15	286	6	11	3	0	3	3	0	wint	2015	T	1	0	3
RRE	to3	12	7	15	286	6	11	3	0	3	3	0	wint	2015	T	1.666666667	0	3
RRE	to1	12	7	15	286	7	12	5	0	5	3	2	wint	2015	T	2.833333333	2	3
RRE	to1	12	7	15	286	7	12	5	0	5	3	2	wint	2015	T	0.166666667	2	3
RRE	to1	12	7	15	286	8	13	5	0	5	2	3	wint	2015	C	7.333333333	2	3
RRE	to1	12	7	15	286	8	13	5	0	5	2	3	wint	2015	T	8	3	2
RRE	to1	12	9	14	289	3	5	5	0	5	1	4	wint	2015	C	31	1	4
RRE	to1	12	9	14	289	3	5	5	0	5	1	4	wint	2015	C	32	1	4
RRE	to1	12	9	14	289	4	6	4	0	4	1	3	wint	2015	C	4.333333333	1	3
RRE	to1	12	9	14	289	4	6	4	0	4	1	3	wint	2015	T	4.333333333	3	1
RRE	to1	12	9	15	289	6	8	6	1	7	3	3	wint	2015	T	5.2	3	3
RRE	to1	12	9	15	289	6	8	6	1	7	3	3	wint	2015	T	2.8	3	3
RRE	to1	12	9	15	289	7	9	2	0	2	0	2	wint	2015	C	4	0	2
RRE	to1	12	9	15	289	7	9	2	0	2	0	2	wint	2015	C	4	0	2
RRE	to1	12	9	16	289	8	10	4	0	4	4	0	wint	2015	T	1.666666667	0	4
RRE	to1	12	9	16	289	8	10	4	0	4	4	0	wint	2015	T	2.333333333	0	4
RRE	to3	12	14	10	292	1	1	4	0	4	4	0	wint	2015	T	12	0	4
RRE	to3	12	14	10	292	1	1	4	0	4	4	0	wint	2015	T	13	0	4
RRE	to3	12	14	10	292	2	2	5	0	5	5	0	wint	2015	T	29.1	0	5
RRE	to3	12	14	10	292	2	2	5	0	5	5	0	wint	2015	T	28.1	0	5
RRE	to3	12	14	11	292	3	3	3	0	3	3	0	wint	2015	T	48.66666667	0	3
RRE	to3	12	14	11	292	3	3	3	0	3	3	0	wint	2015	T	46.66666667	0	3
RRE	to3	12	14	11	292	4	4	4	1	5	4	0	wint	2015	T	6	0	4
RRE	to3	12	14	11	292	5	5	5	2	7	5	0	wint	2015	T	0	0	5
RRE	to3	12	14	13	292	9	9	6	0	6	6	0	wint	2015	T	4.333333333	0	6
RRE	to3	12	14	13	292	9	9	6	0	6	6	0	wint	2015	T	5	0	6
RRE	to2	1	3	10	296	1	1	6	0	6	0	6	wint	2016	C	14.5	0	6
RRE	to2	1	3	10	296	1	1	6	0	6	0	6	wint	2016	C	7.1	0	6
RRE	to2	1	3	10	296	2	2	5	0	5	2	3	wint	2016	C	10.33333333	2	3
RRE	to2	1	3	10	296	2	2	5	0	5	2	3	wint	2016	T	9	3	2
RRE	to2	1	3	10	296	3	3	2	0	2	0	2	wint	2016	C	4	0	2
RRE	to2	1	3	10	296	3	3	2	0	2	0	2	wint	2016	C	5	0	2
RRE	to2	1	3	10	296	4	4	4	0	4	0	4	wint	2016	C	18	0	4
RRE	to2	1	3	10	296	4	4	4	0	4	0	4	wint	2016	C	7.333333333	0	4
RRE	to2	1	3	10	296	5	5	2	1	3	0	2	wint	2016	C	5	0	2
RRE	to2	1	3	10	296	6	6	3	1	4	0	3	wint	2016	C	20.33333333	0	3
RRE	to2	1	3	11	296	7	7	5	1	6	4	1	wint	2016	T	18	1	4
RRE	to2	1	3	11	296	7	7	5	1	6	4	1	wint	2016	T	9.333333333	1	4
RRE	to2	1	3	11	296	8	8	6	1	7	4	2	wint	2016	T	15.66666667	2	4
RRE	to2	1	3	11	296	8	8	6	1	7	4	2	wint	2016	T	3.333333333	2	4
RRE	to2	1	3	11	296	9	9	6	1	7	5	1	wint	2016	T	4	1	5
RRE	to2	1	3	11	296	9	9	6	1	7	5	1	wint	2016	T	13.33333333	1	5
RRE	to2	1	13	12	301	1	1	4	0	4	2	2	wint	2016	T	27.66666667	2	2
RRE	to2	1	13	12	301	1	1	4	0	4	2	2	wint	2016	T	27.83333333	2	2
RRE	to2	1	13	12	301	2	2	4	0	4	2	2	wint	2016	C	47	2	2
RRE	to2	1	13	12	301	2	2	4	0	4	2	2	wint	2016	C	46	2	2
RRE	to2	1	13	12	301	3	3	2	0	2	1	1	wint	2016	C	22	1	1
RRE	to2	1	13	12	301	3	3	2	0	2	1	1	wint	2016	T	0	1	1
RRE	to2	1	13	12	301	4	4	3	0	3	1	2	wint	2016	C	20	1	2
RRE	to2	1	13	12	301	4	4	3	0	3	1	2	wint	2016	T	6.666666667	2	1
RRE	to2	1	17	10	304	1	1	5	0	5	4	1	wint	2016	T	24.7	1	4
RRE	to2	1	17	10	304	1	1	5	0	5	4	1	wint	2016	T	27.7	1	4
RRE	to2	1	17	11	304	2	2	4	0	4	4	0	wint	2016	T	2	0	4
RRE	to2	1	17	11	304	2	2	4	0	4	4	0	wint	2016	T	2	0	4
RRE	to1	1	20	10	309	1	1	4	0	4	1	3	wint	2016	C	9.666666667	1	3
RRE	to1	1	20	10	309	1	1	4	0	4	1	3	wint	2016	T	8.833333333	3	1
RRE	to1	1	20	10	309	2	2	8	2	10	4	4	wint	2016	T	1	4	4
RRE	to1	1	20	10	309	3	3	6	3	9	3	3	wint	2016	T	6.1	3	3
RRE	to1	1	20	10	309	3	3	6	3	9	3	3	wint	2016	T	4.3	3	3
RRE	to1	1	20	10	309	4	4	4	2	6	2	2	wint	2016	T	8.5	2	2
RRE	to1	1	20	10	309	4	4	4	2	6	2	2	wint	2016	T	5.5	2	2
RRE	to3	1	20	11	309	5	5	3	1	4	1	2	wint	2016	T	3.166666667	2	1
RRE	to2	1	20	12	309	6	6	3	0	3	0	3	wint	2016	C	25	0	3
RRE	to2	1	20	12	309	6	6	3	0	3	0	3	wint	2016	C	4	0	3
RRE	to2	1	24	14	312	1	13	2	0	2	0	2	wint	2016	C	55	0	2
RRE	to2	1	24	14	312	1	13	2	0	2	0	2	wint	2016	C	53	0	2
RRE	to2	1	25	10	313	1	1	6	0	6	0	6	wint	2016	C	14.33333333	0	6
RRE	to2	1	25	10	313	1	1	6	0	6	0	6	wint	2016	C	15	0	6
RRE	to2	1	25	10	313	2	2	5	0	5	1	4	wint	2016	C	2	1	4
RRE	to2	1	25	10	313	2	2	5	0	5	1	4	wint	2016	C	3	1	4
RRE	to2	1	25	10	313	3	3	4	1	5	2	2	wint	2016	T	20.83333333	2	2
RRE	to3	1	25	10	313	4	4	2	1	3	0	2	wint	2016	C	14	0	2
RRE	to3	1	31	8	317	1	1	5	0	5	3	2	wint	2016	C	2	3	2
RRE	to3	1	31	8	317	1	1	5	0	5	3	2	wint	2016	C	1.5	3	2
RRE	to1	1	31	9	317	2	2	2	1	3	0	2	wint	2016	C	11.33333333	0	2
RRE	to1	1	31	9	317	3	3	2	0	2	1	1	wint	2016	C	5	1	1
RRE	to1	1	31	9	317	3	3	2	0	2	1	1	wint	2016	T	4	1	1
RRE	to1	1	31	9	317	4	4	3	0	3	1	2	wint	2016	C	15	1	2
RRE	to1	1	31	9	317	4	4	3	0	3	1	2	wint	2016	T	4	2	1
RRE	to3	1	31	10	317	5	5	5	4	9	2	3	wint	2016	C	21	2	3
RRE	to3	1	31	10	317	5	5	5	4	9	2	3	wint	2016	C	20	2	3
RRE	to3	1	31	10	317	6	6	4	4	8	2	2	wint	2016	C	16	2	2
RRE	to2	1	31	12	317	7	7	1	1	2	0	1	wint	2016	C	13	0	1
RRE	to3	2	3	11	322	2	2	3	1	4	3	0	wint	2016	T	1.666666667	0	3
RRE	to3	2	3	11	322	3	3	2	2	4	2	0	wint	2016	T	1	0	2
RRE	to3	2	3	11	322	4	4	4	1	5	4	0	wint	2016	T	0.1	0	4
RRE	to2	2	9	10	326	1	1	8	0	8	5	3	wint	2016	T	23.33333333	3	5
RRE	to2	2	9	10	326	1	1	8	0	8	5	3	wint	2016	T	22.66666667	3	5
RRE	to2	2	9	11	326	2	2	4	5	9	4	0	wint	2016	T	3	0	4
RRE	to2	2	9	11	326	2	2	4	5	9	4	0	wint	2016	T	5	0	4
RRE	to2	2	9	11	326	3	3	5	4	9	3	2	wint	2016	T	3.5	2	3
RRE	to2	2	9	11	326	3	3	5	4	9	3	2	wint	2016	T	4	2	3
RRE	to3	2	9	12	326	4	4	2	0	2	2	0	wint	2016	T	28	0	2
RRE	to3	2	9	12	326	4	4	2	0	2	2	0	wint	2016	T	26	0	2
RRE	to3	2	9	12	326	5	5	3	0	3	2	1	wint	2016	C	29	2	1
RRE	to3	2	9	12	326	5	5	3	0	3	2	1	wint	2016	T	22	1	2
RRE	to3	2	9	12	326	6	6	3	0	3	2	1	wint	2016	C	28	2	1
RRE	to3	2	9	12	326	6	6	3	0	3	2	1	wint	2016	T	25	1	2
RRE	to3	2	9	12	326	7	7	3	1	4	2	1	wint	2016	T	26	1	2
RRE	to3	2	9	12	326	7	7	3	1	4	2	1	wint	2016	T	24	1	2
RRE	to3	2	9	12	326	8	8	6	2	8	3	3	wint	2016	T	26.16666667	3	3
RRE	to3	2	9	12	326	8	8	6	2	8	3	3	wint	2016	T	24.33333333	3	3
RRE	to2	2	14	14	329	1	4	2	0	2	0	2	wint	2016	C	20	0	2
RRE	to2	2	14	14	329	1	4	2	0	2	0	2	wint	2016	C	16	0	2
RRE	to3	2	14	16	329	2	5	5	0	5	4	1	wint	2016	T	1	1	4
RRE	to3	2	14	16	329	2	5	5	0	5	4	1	wint	2016	T	1	1	4
RRE	to2	2	17	9	332	1	1	3	0	3	3	0	wint	2016	T	17	0	3
RRE	to2	2	17	9	332	1	1	3	0	3	3	0	wint	2016	T	17	0	3
RRE	to2	2	17	9	332	2	2	5	0	5	4	1	wint	2016	T	18	1	4
RRE	to2	2	17	9	332	2	2	5	0	5	4	1	wint	2016	T	17.33333333	1	4
RRE	to2	2	17	9	332	3	3	4	0	4	2	2	wint	2016	C	9	2	2
RRE	to2	2	17	9	332	3	3	4	0	4	2	2	wint	2016	C	16	2	2
RRE	to2	2	17	9	332	4	4	6	1	7	5	1	wint	2016	T	8	1	5
RRE	to2	2	17	9	332	4	4	6	1	7	5	1	wint	2016	T	8	1	5
RRE	to3	2	17	9	332	5	5	4	0	4	4	0	wint	2016	T	20.33333333	0	4
RRE	to3	2	17	9	332	5	5	4	0	4	4	0	wint	2016	T	20.33333333	0	4
RRE	to2	2	17	10	332	6	6	3	0	3	1	2	wint	2016	C	46	1	2
RRE	to2	2	17	10	332	6	6	3	0	3	1	2	wint	2016	C	46	1	2
RRE	to1	2	17	11	332	7	7	4	0	4	3	1	wint	2016	T	6.333333333	1	3
RRE	to1	2	17	11	332	7	7	4	0	4	3	1	wint	2016	T	10.33333333	1	3
RRE	to1	2	17	11	332	8	8	4	0	4	2	2	wint	2016	T	17	2	2
RRE	to1	2	17	11	332	8	8	4	0	4	2	2	wint	2016	T	17	2	2
RRE	to3	2	17	11	332	9	9	3	0	3	0	3	wint	2016	C	14.66666667	0	3
RRE	to3	2	17	11	332	9	9	3	0	3	0	3	wint	2016	C	14	0	3
RRE	to3	2	17	12	332	10	10	6	1	7	0	6	wint	2016	C	16	0	6
RRE	to3	2	17	12	332	10	10	6	1	7	0	6	wint	2016	C	15	0	6
RRE	to3	2	21	14	335	1	6	3	0	3	2	1	wint	2016	C	15	2	1
RRE	to3	2	21	14	335	1	6	3	0	3	2	1	wint	2016	T	14	1	2
RRE	to3	2	21	14	335	3	8	4	0	4	4	0	wint	2016	T	16	0	4
RRE	to3	2	21	14	335	3	8	4	0	4	4	0	wint	2016	T	16	0	4
RRE	to3	2	21	14	335	4	9	4	0	4	3	1	wint	2016	C	1.5	3	1
RRE	to3	2	21	14	335	4	9	4	0	4	3	1	wint	2016	T	0	1	3
RRE	to3	2	21	14	335	5	10	4	0	4	3	1	wint	2016	T	1.666666667	1	3
RRE	to3	2	21	14	335	5	10	4	0	4	3	1	wint	2016	T	0.833333333	1	3
STE	to2	1	5	11	99	3	3	2	0	2	0	2	wint	2015	C	17	0	2
STE	to2	1	5	11	99	3	3	2	0	2	0	2	wint	2015	C	16	0	2
STE	to2	1	5	11	99	4	4	1	1	2	0	1	wint	2015	C	20	0	1
STE	to2	1	5	10	99	6	19	2	1	3	0	2	wint	2015	C	14	0	2
STE	to2	1	5	11	99	8	21	2	0	2	0	2	wint	2015	C	17	0	2
STE	to2	1	5	11	99	8	21	2	0	2	0	2	wint	2015	C	17	0	2
STE	to2	1	5	13	101	1	6	4	0	4	1	3	wint	2015	C	8.333333333	1	3
STE	to2	1	5	13	101	1	6	4	0	4	1	3	wint	2015	C	10.33333333	1	3
STE	to2	1	5	13	101	2	7	2	0	2	1	1	wint	2015	C	5	1	1
STE	to2	1	5	13	101	2	7	2	0	2	1	1	wint	2015	T	6	1	1
STE	to2	1	5	13	101	3	8	2	0	2	2	0	wint	2015	T	10	0	2
STE	to2	1	5	13	101	3	8	2	0	2	2	0	wint	2015	T	9	0	2
STE	to2	1	5	14	101	5	10	5	3	8	2	3	wint	2015	T	11.93333333	3	2
STE	to2	1	5	14	101	6	11	4	2	6	2	2	wint	2015	T	6.6	2	2
STE	to2	1	5	14	101	6	11	4	2	6	2	2	wint	2015	T	8.733333333	2	2
STE	to3	1	5	15	101	8	13	4	0	4	1	3	wint	2015	C	20.33333333	1	3
STE	to3	1	5	15	101	8	13	4	0	4	1	3	wint	2015	C	19.66666667	1	3
STE	to3	1	5	15	101	9	14	3	0	3	0	3	wint	2015	C	19.33333333	0	3
STE	to3	1	5	15	101	9	14	3	0	3	0	3	wint	2015	C	20.66666667	0	3
STE	to3	1	5	15	101	10	15	3	0	3	0	3	wint	2015	C	24	0	3
STE	to3	1	5	15	101	10	15	3	0	3	0	3	wint	2015	C	23	0	3
STE	to3	1	5	15	101	11	16	3	0	3	0	3	wint	2015	C	1.666666667	0	3
STE	to3	1	5	15	101	11	16	3	0	3	0	3	wint	2015	C	1.333333333	0	3
STE	to2	1	5	13	101	13	23	2	0	2	2	0	wint	2015	T	8.5	0	2
STE	to2	1	5	13	101	13	23	2	0	2	2	0	wint	2015	T	8	0	2
STE	to2	1	5	14	101	15	25	3	0	3	1	2	wint	2015	C	17.5	1	2
STE	to2	1	5	14	101	15	25	3	0	3	1	2	wint	2015	T	16.16666667	2	1
STE	to2	1	5	14	101	16	26	4	2	6	3	1	wint	2015	T	13.06666667	1	3
STE	to2	1	5	14	101	16	26	4	2	6	3	1	wint	2015	T	11.26666667	1	3
STE	to3	1	5	14	102	1	27	3	0	3	3	0	wint	2015	T	4.5	0	3
STE	to3	1	5	14	102	1	27	3	0	3	3	0	wint	2015	T	3.833333333	0	3
STE	to3	1	5	15	102	2	28	3	1	4	0	3	wint	2015	C	18	0	3
STE	to3	1	5	15	102	3	29	4	0	4	0	4	wint	2015	C	22.5	0	4
STE	to3	1	5	15	102	3	29	4	0	4	0	4	wint	2015	C	22	0	4
STE	to2	1	5	16	102	4	30	2	1	3	2	0	wint	2015	T	13.5	0	2
STE	to2	1	7	10	105	1	1	4	0	4	4	0	wint	2015	T	2.458333333	0	4
STE	to2	1	7	10	105	1	1	4	0	4	4	0	wint	2015	T	2.291666667	0	4
STE	to2	1	7	10	105	2	2	3	0	3	3	0	wint	2015	T	2	0	3
STE	to2	1	7	10	105	2	2	3	0	3	3	0	wint	2015	T	1.166666667	0	3
STE	to2	1	7	10	105	3	3	5	0	5	2	3	wint	2015	C	6.333333333	2	3
STE	to2	1	7	10	105	3	3	5	0	5	2	3	wint	2015	T	13	3	2
STE	to2	1	7	10	105	4	4	6	0	6	4	2	wint	2015	T	7.875	2	4
STE	to2	1	7	10	105	4	4	6	0	6	4	2	wint	2015	T	2.625	2	4
STE	to2	1	7	11	105	5	5	4	1	5	2	2	wint	2015	T	4.666666667	2	2
STE	to2	1	7	11	105	5	5	4	1	5	2	2	wint	2015	T	5.666666667	2	2
STE	to2	1	7	11	105	6	6	3	0	3	0	3	wint	2015	C	17.5	0	3
STE	to2	1	7	11	105	6	6	3	0	3	0	3	wint	2015	C	17.5	0	3
STE	to2	1	7	11	106	1	7	1	2	3	0	1	wint	2015	C	12	0	1
STE	to2	1	7	11	106	2	8	1	1	2	0	1	wint	2015	C	12	0	1
STE	to3	1	7	12	106	3	9	3	0	3	1	2	wint	2015	C	22	1	2
STE	to3	1	7	12	106	3	9	3	0	3	1	2	wint	2015	C	19	1	2
STE	to1	1	20	13	111	3	3	3	1	4	3	0	wint	2015	T	21.66666667	0	3
STE	to1	1	20	13	111	4	4	3	0	3	2	1	wint	2015	C	6	2	1
STE	to1	1	20	13	111	4	4	3	0	3	2	1	wint	2015	T	6	1	2
STE	to3	1	20	14	111	6	6	3	1	4	1	2	wint	2015	T	6	2	1
STE	to2	1	20	14	111	7	7	3	0	3	1	2	wint	2015	C	13	1	2
STE	to2	1	20	14	111	7	7	3	0	3	1	2	wint	2015	T	16.33333333	2	1
STE	to2	1	20	14	111	8	8	1	2	3	0	1	wint	2015	C	16	0	1
STE	to3	1	20	15	112	1	9	2	0	2	0	2	wint	2015	C	25	0	2
STE	to3	1	20	15	112	1	9	2	0	2	0	2	wint	2015	C	26	0	2
STE	to3	1	20	15	112	2	10	2	0	2	0	2	wint	2015	C	25	0	2
STE	to3	1	20	15	112	2	10	2	0	2	0	2	wint	2015	C	25	0	2
STE	to3	1	20	15	112	3	11	3	0	3	0	3	wint	2015	C	20.83333333	0	3
STE	to3	1	20	15	112	3	11	3	0	3	0	3	wint	2015	C	22.83333333	0	3
STE	to3	1	20	15	112	4	12	3	0	3	0	3	wint	2015	C	25.33333333	0	3
STE	to3	1	20	15	112	4	12	3	0	3	0	3	wint	2015	C	24.66666667	0	3
STE	to3	1	20	15	112	5	13	3	0	3	0	3	wint	2015	C	21.33333333	0	3
STE	to3	1	20	15	112	5	13	3	0	3	0	3	wint	2015	C	23.66666667	0	3
STE	to3	1	20	15	112	6	14	3	1	4	0	3	wint	2015	C	21.75	0	3
STE	to2	1	21	14	114	1	10	1	2	3	1	0	wint	2015	T	7	0	1
STE	to2	1	21	14	114	2	11	1	1	2	0	1	wint	2015	C	24	0	1
STE	to3	1	21	14	114	3	12	2	0	2	0	2	wint	2015	C	19	0	2
STE	to3	1	21	14	114	3	12	2	0	2	0	2	wint	2015	C	18	0	2
STE	to1	1	21	15	114	4	13	2	0	2	0	2	wint	2015	C	24	0	2
STE	to1	1	21	15	114	4	13	2	0	2	0	2	wint	2015	C	23	0	2
STE	to1	1	21	15	114	5	14	3	0	3	0	3	wint	2015	C	23	0	3
STE	to1	1	21	15	114	5	14	3	0	3	0	3	wint	2015	C	23	0	3
STE	to3	1	21	15	114	6	15	3	0	3	0	3	wint	2015	C	22.5	0	3
STE	to3	1	21	15	114	6	15	3	0	3	0	3	wint	2015	C	22.16666667	0	3
STE	to3	1	21	15	114	7	16	3	0	3	0	3	wint	2015	C	21.66666667	0	3
STE	to3	1	21	15	114	7	16	3	0	3	0	3	wint	2015	C	20.33333333	0	3
STE	to2	1	21	13	114	8	17	2	0	2	1	1	wint	2015	C	14	1	1
STE	to2	1	21	13	114	8	17	2	0	2	1	1	wint	2015	T	14	1	1
STE	to2	1	21	14	114	9	18	2	0	2	1	1	wint	2015	C	1	1	1
STE	to2	1	21	14	114	9	18	2	0	2	1	1	wint	2015	T	5	1	1
STE	to2	1	21	14	114	11	20	1	1	2	0	1	wint	2015	C	22	0	1
STE	to3	1	21	14	114	12	21	2	0	2	0	2	wint	2015	C	16	0	2
STE	to3	1	21	14	114	12	21	2	0	2	0	2	wint	2015	C	16	0	2
STE	to1	1	21	15	114	13	22	2	0	2	0	2	wint	2015	C	18	0	2
STE	to1	1	21	15	114	13	22	2	0	2	0	2	wint	2015	C	17	0	2
STE	to1	1	21	15	114	14	23	3	0	3	0	3	wint	2015	C	18	0	3
STE	to1	1	21	15	114	14	23	3	0	3	0	3	wint	2015	C	18.66666667	0	3
STE	to1	1	21	15	114	15	24	3	0	3	0	3	wint	2015	C	16	0	3
STE	to1	1	21	15	114	15	24	3	0	3	0	3	wint	2015	C	17.33333333	0	3
STE	to3	1	21	15	114	16	25	2	0	2	0	2	wint	2015	C	17	0	2
STE	to3	1	21	15	114	16	25	2	0	2	0	2	wint	2015	C	18	0	2
STE	to3	1	21	15	114	17	26	3	0	3	0	3	wint	2015	C	18.66666667	0	3
STE	to3	1	21	15	114	17	26	3	0	3	0	3	wint	2015	C	19.33333333	0	3
STE	to3	1	21	15	114	18	27	3	0	3	0	3	wint	2015	C	16.33333333	0	3
STE	to3	1	21	15	114	18	27	3	0	3	0	3	wint	2015	C	17.66666667	0	3
STE	to3	1	21	15	114	19	28	3	0	3	0	3	wint	2015	C	17	0	3
STE	to3	1	21	15	114	19	28	3	0	3	0	3	wint	2015	C	18.33333333	0	3
STE	to1	2	3	12	181	2	11	3	0	3	1	2	wint	2015	C	5	1	2
STE	to1	2	3	12	181	2	11	3	0	3	1	2	wint	2015	T	4	2	1
STE	to1	2	3	12	181	3	12	3	1	4	2	1	wint	2015	T	3.5	1	2
STE	to1	2	3	14	182	1	13	3	0	3	0	3	wint	2015	C	6.833333333	0	3
STE	to1	2	3	14	182	1	13	3	0	3	0	3	wint	2015	C	6.166666667	0	3
STE	to1	2	3	14	182	2	14	2	1	3	0	2	wint	2015	C	24	0	2
STE	to1	2	8	11	129	1	1	4	0	4	2	2	wint	2015	C	21	2	2
STE	to1	2	8	11	129	1	1	4	0	4	2	2	wint	2015	T	29	2	2
STE	to1	2	8	11	129	3	3	2	0	2	0	2	wint	2015	C	22	0	2
STE	to1	2	8	11	129	3	3	2	0	2	0	2	wint	2015	C	25	0	2
STE	to1	2	8	11	129	5	5	2	1	3	0	2	wint	2015	C	6	0	2
STE	to1	2	8	12	129	7	7	2	0	2	2	0	wint	2015	T	2	0	2
STE	to1	2	8	12	129	7	7	2	0	2	2	0	wint	2015	T	10	0	2
STE	to2	2	8	13	130	2	9	3	2	5	0	3	wint	2015	C	2.333333333	0	3
STE	to2	2	8	13	130	4	11	2	1	3	1	1	wint	2015	T	0	1	1
STE	to2	2	22	8	139	1	1	4	0	4	2	2	wint	2015	T	4.083333333	2	2
STE	to2	2	22	8	139	1	1	4	0	4	2	2	wint	2015	T	1.416666667	2	2
STE	to2	2	22	8	139	4	4	4	2	6	2	2	wint	2015	T	1.366666667	2	2
STE	to2	2	22	8	139	4	4	4	2	6	2	2	wint	2015	T	3.633333333	2	2
STE	to3	2	22	9	140	1	5	2	1	3	2	0	wint	2015	T	10	0	2
STE	to3	2	22	9	140	2	6	3	1	4	1	2	wint	2015	C	10.33333333	1	2
STE	to3	2	22	9	140	2	6	3	1	4	1	2	wint	2015	C	11.66666667	1	2
STE	to3	2	22	9	140	3	7	3	0	3	1	2	wint	2015	C	10.33333333	1	2
STE	to1	2	22	9	140	4	8	4	2	6	1	3	wint	2015	C	20.16666667	1	3
STE	to3	2	22	10	140	5	9	4	0	4	1	3	wint	2015	C	10	1	3
STE	to3	2	22	10	140	5	9	4	0	4	1	3	wint	2015	T	15	3	1
STE	to2	2	22	11	141	2	11	2	2	4	0	2	wint	2015	C	1	0	2
STE	to2	2	22	11	141	2	11	2	2	4	0	2	wint	2015	C	2	0	2
STE	to2	2	22	11	141	3	12	2	0	2	0	2	wint	2015	C	8	0	2
STE	to2	2	22	11	141	3	12	2	0	2	0	2	wint	2015	C	7	0	2
STE	to2	2	22	13	141	4	13	4	0	4	3	1	wint	2015	T	1.666666667	1	3
STE	to2	2	22	13	141	4	13	4	0	4	3	1	wint	2015	T	1.666666667	1	3
STE	to3	2	22	13	141	5	14	4	1	5	1	3	wint	2015	C	6	1	3
STE	to3	2	22	13	141	6	15	2	1	3	0	2	wint	2015	C	10.66666667	0	2
STE	to3	9	16	14	227	1	1	4	0	4	2	2	wint	2015	C	12	2	2
STE	to3	9	16	14	227	1	1	4	0	4	2	2	wint	2015	C	14	2	2
STE	to1	9	22	12	230	1	1	3	1	4	1	2	wint	2015	C	7.333333333	1	2
STE	to2	9	22	13	230	2	2	6	0	6	2	4	wint	2015	C	17.16666667	2	4
STE	to2	9	22	13	230	2	2	6	0	6	2	4	wint	2015	T	15.33333333	4	2
STE	to2	9	22	13	230	3	3	5	0	5	3	2	wint	2015	T	1	2	3
STE	to2	9	22	13	230	3	3	5	0	5	3	2	wint	2015	T	0.866666667	2	3
STE	to3	9	22	15	231	1	4	5	0	5	3	2	wint	2015	C	15	3	2
STE	to3	9	22	15	231	1	4	5	0	5	3	2	wint	2015	C	15	3	2
STE	to3	9	26	11	233	1	1	4	0	4	2	2	wint	2015	T	11	2	2
STE	to3	9	26	11	233	1	1	4	0	4	2	2	wint	2015	T	11	2	2
STE	to2	9	28	13	2	1	1	2	0	2	0	2	wint	2015	C	10	0	2
STE	to2	9	28	13	2	1	1	2	0	2	0	2	wint	2015	C	15	0	2
STE	to2	9	28	13	2	2	2	2	0	2	0	2	wint	2015	C	1	0	2
STE	to2	9	28	13	2	2	2	2	0	2	0	2	wint	2015	C	1	0	2
STE	to2	9	28	14	3	2	4	2	0	2	0	2	wint	2015	C	6	0	2
STE	to2	9	28	14	3	2	4	2	0	2	0	2	wint	2015	C	7	0	2
STE	to1	10	4	10	239	1	1	5	2	7	2	3	wint	2015	C	3	2	3
STE	to1	10	4	10	239	1	1	5	2	7	2	3	wint	2015	T	1.666666667	3	2
STE	to3	10	4	11	239	2	2	5	1	6	4	1	wint	2015	T	13.5	1	4
STE	to3	10	4	11	239	2	2	5	1	6	4	1	wint	2015	T	12.5	1	4
STE	to2	10	6	11	243	1	1	2	2	4	0	2	wint	2015	C	11.33333333	0	2
STE	to2	10	6	11	243	2	2	2	0	2	1	1	wint	2015	C	1	1	1
STE	to2	10	6	11	243	2	2	2	0	2	1	1	wint	2015	T	1.5	1	1
STE	to2	10	6	11	243	3	3	6	0	6	2	4	wint	2015	T	2.166666667	4	2
STE	to2	10	6	11	243	3	3	6	0	6	2	4	wint	2015	T	1.333333333	4	2
STE	to1	10	6	11	243	4	4	8	4	12	3	5	wint	2015	T	4.7	5	3
STE	to2	10	6	12	243	5	5	2	0	2	0	2	wint	2015	C	3	0	2
STE	to2	10	6	12	243	5	5	2	0	2	0	2	wint	2015	C	3	0	2
STE	to2	10	6	12	243	6	6	2	1	3	0	2	wint	2015	C	1.666666667	0	2
STE	to3	10	6	13	244	1	8	3	0	3	0	3	wint	2015	C	13	0	3
STE	to3	10	6	13	244	1	8	3	0	3	0	3	wint	2015	C	12	0	3
STE	to3	10	6	13	244	2	9	3	0	3	0	3	wint	2015	C	2.333333333	0	3
STE	to3	10	6	13	244	2	9	3	0	3	0	3	wint	2015	C	6	0	3
STE	to1	10	13	10	16	1	1	3	0	3	0	3	wint	2015	C	17	0	3
STE	to1	10	13	10	16	1	1	3	0	3	0	3	wint	2015	C	17.66666667	0	3
STE	to2	10	13	12	16	2	2	3	0	3	0	3	wint	2015	C	14	0	3
STE	to2	10	13	12	16	2	2	3	0	3	0	3	wint	2015	C	14	0	3
STE	to1	10	13	10	17	1	3	3	0	3	0	3	wint	2015	C	12	0	3
STE	to1	10	13	10	17	1	3	3	0	3	0	3	wint	2015	C	14	0	3
STE	to2	10	13	12	17	2	4	3	0	3	0	3	wint	2015	C	8.333333333	0	3
STE	to2	10	13	12	17	2	4	3	0	3	0	3	wint	2015	C	14.33333333	0	3
STE	to2	10	20	15	24	1	1	5	0	5	2	3	wint	2015	C	3.5	2	3
STE	to2	10	20	15	24	1	1	5	0	5	2	3	wint	2015	T	3.25	3	2
STE	to2	10	20	13	24	2	2	5	0	5	2	3	wint	2015	C	5.333333333	2	3
STE	to2	10	20	13	24	2	2	5	0	5	2	3	wint	2015	T	6	3	2
STE	to2	10	20	15	24	3	3	4	0	4	2	2	wint	2015	T	3.5	2	2
STE	to2	10	20	15	24	3	3	4	0	4	2	2	wint	2015	T	1.5	2	2
STE	to2	10	21		254	1	1	4	4	8	1	3	wint	2015	T	7.833333333	3	1
STE	to1	10	21	10	254	3	3	2	1	3	2	0	wint	2015	T	25.33333333	0	2
STE	to1	10	21	10	254	4	4	2	3	5	2	0	wint	2015	T	15	0	2
STE	to3	10	21	11	255	1	5	5	0	5	2	3	wint	2015	T	1.333333333	3	2
STE	to3	10	21	11	255	1	5	5	0	5	2	3	wint	2015	T	1.666666667	3	2
STE	to3	10	21	11	255	2	6	2	0	2	2	0	wint	2015	T	17	0	2
STE	to3	10	21	11	255	2	6	2	0	2	2	0	wint	2015	T	16	0	2
STE	to3	10	21	12	255	3	7	2	0	2	2	0	wint	2015	T	2	0	2
STE	to3	10	21	12	255	3	7	2	0	2	2	0	wint	2015	T	1	0	2
STE	to1	10	21	13	255	4	8	4	2	6	2	2	wint	2015	C	12.66666667	2	2
STE	to1	10	21	14	255	5	9	3	0	3	1	2	wint	2015	C	16.33333333	1	2
STE	to1	10	21	14	255	5	9	3	0	3	1	2	wint	2015	T	15.66666667	2	1
STE	to1	10	21	14	255	6	10	5	0	5	2	3	wint	2015	C	12	2	3
STE	to1	10	21	14	255	6	10	5	0	5	2	3	wint	2015	T	13.33333333	3	2
STE	to3	10	22	13	26	1	1	4	0	4	3	1	wint	2015	T	3.166666667	1	3
STE	to3	10	22	13	26	1	1	4	0	4	3	1	wint	2015	T	1.833333333	1	3
STE	to3	10	22	14	26	2	2	2	1	3	2	0	wint	2015	T	2.333333333	0	2
STE	to3	10	22	14	26	3	3	5	0	5	3	2	wint	2015	C	1.666666667	3	2
STE	to3	10	22	14	26	3	3	5	0	5	3	2	wint	2015	T	1	2	3
STE	to2	10	25	9	256	1	1	7	0	7	5	2	wint	2015	T	5.333333333	2	5
STE	to2	10	25	9	256	1	1	7	0	7	5	2	wint	2015	T	7.333333333	2	5
STE	to1	10	25	10	256	2	2	4	1	5	2	2	wint	2015	T	40.66666667	2	2
STE	to1	10	25	11	256	3	3	2	0	2	1	1	wint	2015	C	2	1	1
STE	to1	10	25	11	256	3	3	2	0	2	1	1	wint	2015	T	1.5	1	1
STE	to1	10	25	11	256	4	4	2	0	2	1	1	wint	2015	C	16	1	1
STE	to1	10	25	11	256	4	4	2	0	2	1	1	wint	2015	T	18	1	1
STE	to3	10	25	11	256	5	5	5	1	6	2	3	wint	2015	T	15	3	2
STE	to3	10	25	11	256	5	5	5	1	6	2	3	wint	2015	T	14.33333333	3	2
STE	to2	10	29	14	30	2	2	3	0	3	2	1	wint	2015	T	5.666666667	1	2
STE	to2	10	29	14	30	2	2	3	0	3	2	1	wint	2015	T	6.333333333	1	2
STE	to2	10	29	14	30	3	3	2	0	2	0	2	wint	2015	C	3	0	2
STE	to2	10	29	14	30	3	3	2	0	2	0	2	wint	2015	C	9	0	2
STE	to2	10	29	15	30	4	4	4	0	4	1	3	wint	2015	C	12	1	3
STE	to2	10	29	15	30	4	4	4	0	4	1	3	wint	2015	T	12	3	1
STE	to2	11	1	11	263	1	1	2	3	5	0	2	wint	2015	C	16	0	2
STE	to3	11	1	11	263	2	2	2	1	3	0	2	wint	2015	C	14	0	2
STE	to2	11	1	11	263	3	3	3	3	6	1	2	wint	2015	C	25	1	2
STE	to2	11	1	11	263	3	3	3	3	6	1	2	wint	2015	C	25.5	1	2
STE	to3	11	1	11	263	4	4	3	2	5	0	3	wint	2015	C	5	0	3
STE	to3	11	1	11	263	4	4	3	2	5	0	3	wint	2015	C	7	0	3
STE	to1	11	3	12	33	1	1	3	0	3	0	3	wint	2015	C	16	0	3
STE	to1	11	3	12	33	1	1	3	0	3	0	3	wint	2015	C	16	0	3
STE	to2	11	3	15	34	1	3	2	1	3	0	2	wint	2015	C	18	0	2
STE	to1	11	3	14	266	1	1	6	0	6	2	4	wint	2015	C	26	2	4
STE	to1	11	3	14	266	1	1	6	0	6	2	4	wint	2015	C	26	2	4
STE	to3	11	3	16	266	2	2	3	0	3	0	3	wint	2015	C		0	3
STE	to3	11	3	16	266	2	2	3	0	3	0	3	wint	2015	C		0	3
STE	to1	11	3	15	266	3	3	6	1	7	2	4	wint	2015	T	11.33333333	4	2
STE	to3	11	5	13	37	1	1	3	0	3	1	2	wint	2015	C	12.33333333	1	2
STE	to3	11	5	13	37	1	1	3	0	3	1	2	wint	2015	T	9.666666667	2	1
STE	to2	11	5	15	38	1	2	3	1	4	1	2	wint	2015	T	12.5	2	1
STE	to2	11	5	15	38	2	3	2	0	2	0	2	wint	2015	C	18	0	2
STE	to2	11	5	15	38	2	3	2	0	2	0	2	wint	2015	C	17.75	0	2
STE	to2	11	5	15	39	1	4	5	1	6	0	5	wint	2015	C	5.4	0	5
STE	to2	11	5	15	39	1	4	5	1	6	0	5	wint	2015	C	5	0	5
STE	to3	11	5	17	40	1	5	3	0	3	0	3	wint	2015	C	30	0	3
STE	to3	11	5	17	40	1	5	3	0	3	0	3	wint	2015	C	30	0	3
STE	to3	11	6	15	41	1	1	2	0	2	2	0	wint	2015	T	27	0	2
STE	to3	11	6	15	41	1	1	2	0	2	2	0	wint	2015	T	27	0	2
STE	to3	11	6	15	41	2	2	2	1	3	2	0	wint	2015	T	18.33333333	0	2
STE	to3	11	6	15	41	2	2	2	1	3	2	0	wint	2015	T	27	0	2
STE	to3	11	6	17	43	3	6	5	1	6	1	4	wint	2015	C	13	1	4
STE	to3	11	6	17	43	3	6	5	1	6	1	4	wint	2015	C	13	1	4
STE	to3	12	1	13	70	1	1	4	2	6	2	2	wint	2015	T	3.333333333	2	2
STE	to3	12	1	13	70	2	2	1	1	2	1	0	wint	2015	T	10	0	1
STE	to3	12	1	13	70	3	3	2	0	2	2	0	wint	2015	T	5	0	2
STE	to3	12	1	13	70	3	3	2	0	2	2	0	wint	2015	T	5	0	2
STE	to3	12	1	13	70	4	4	3	1	4	2	1	wint	2015	T	3	1	2
STE	to3	12	1	13	70	5	5	4	0	4	2	2	wint	2015	T	2	2	2
STE	to3	12	1	13	70	5	5	4	0	4	2	2	wint	2015	T	2	2	2
STE	to3	12	1	14	70	6	6	3	0	3	0	3	wint	2015	C	14.33333333	0	3
STE	to3	12	1	14	70	6	6	3	0	3	0	3	wint	2015	C	14.33333333	0	3
STE	to3	12	1	14	70	7	7	3	0	3	0	3	wint	2015	C	13	0	3
STE	to3	12	1	14	70	7	7	3	0	3	0	3	wint	2015	C	13.66666667	0	3
STE	to3	12	1	14	70	8	8	3	0	3	0	3	wint	2015	C	5	0	3
STE	to3	12	1	14	70	8	8	3	0	3	0	3	wint	2015	C	12	0	3
STE	to3	12	1	15	71	1	9	2	0	2	0	2	wint	2015	C	10	0	2
STE	to3	12	1	15	71	1	9	2	0	2	0	2	wint	2015	C	15	0	2
STE	to3	12	1	15	71	2	10	2	0	2	0	2	wint	2015	C	12	0	2
STE	to3	12	1	15	71	2	10	2	0	2	0	2	wint	2015	C	12	0	2
STE	to2	12	1	15	72	1	11	1	1	2	0	1	wint	2015	C	5	0	1
STE	to1	12	1	16	73	1	12	4	1	5	1	3	wint	2015	T	6.5	3	1
STE	to1	12	1	16	73	4	15	3	0	3	0	3	wint	2015	C	24	0	3
STE	to1	12	1	16	73	4	15	3	0	3	0	3	wint	2015	C	26	0	3
STE	to1	12	1	16	74	1	16	3	0	3	0	3	wint	2015	C	19.33333333	0	3
STE	to1	12	1	16	74	1	16	3	0	3	0	3	wint	2015	C	16.66666667	0	3
STE	to1	12	1	12	281	1	1	7	4	11	3	4	wint	2015	T	0	4	3
STE	to1	12	1	12	281	2	2	6	0	6	3	3	wint	2015	T	3.333333333	3	3
STE	to1	12	1	12	281	2	2	6	0	6	3	3	wint	2015	T	5.166666667	3	3
STE	to1	12	1	12	281	3	3	5	1	6	3	2	wint	2015	T	5	2	3
STE	to1	12	1	12	281	4	4	5	1	6	3	2	wint	2015	T	1.833333333	2	3
STE	to1	12	1	12	281	5	5	3	0	3	0	3	wint	2015	C	20.66666667	0	3
STE	to1	12	1	12	281	5	5	3	0	3	0	3	wint	2015	C	20	0	3
STE	to1	12	1	12	281	6	6	3	0	3	0	3	wint	2015	C	20.33333333	0	3
STE	to1	12	1	12	281	6	6	3	0	3	0	3	wint	2015	C	21	0	3
STE	to1	12	1	13	281	7	7	3	0	3	0	3	wint	2015	C	24	0	3
STE	to1	12	1	13	281	7	7	3	0	3	0	3	wint	2015	C	23.33333333	0	3
STE	to1	12	1	13	281	8	8	3	0	3	0	3	wint	2015	C	23.33333333	0	3
STE	to1	12	1	13	281	8	8	3	0	3	0	3	wint	2015	C	21.33333333	0	3
STE	to1	12	1	13	281	9	9	3	1	4	0	3	wint	2015	C	11.66666667	0	3
STE	to1	12	1	13	281	10	10	3	0	3	0	3	wint	2015	C	20	0	3
STE	to1	12	1	13	281	10	10	3	0	3	0	3	wint	2015	C	17.33333333	0	3
STE	to1	12	1	13	281	11	11	3	0	3	0	3	wint	2015	C	19.33333333	0	3
STE	to1	12	1	13	281	11	11	3	0	3	0	3	wint	2015	C	18	0	3
STE	to1	12	1	13	281	12	12	3	0	3	0	3	wint	2015	C	20.33333333	0	3
STE	to1	12	1	13	281	12	12	3	0	3	0	3	wint	2015	C	18.33333333	0	3
STE	to1	12	1	13	281	13	13	3	0	3	0	3	wint	2015	C	20	0	3
STE	to1	12	1	13	281	13	13	3	0	3	0	3	wint	2015	C	20.66666667	0	3
STE	to3	12	1	14	281	14	14	3	0	3	1	2	wint	2015	C	27	1	2
STE	to3	12	1	14	281	14	14	3	0	3	1	2	wint	2015	T	27	2	1
STE	to3	12	1	14	281	15	15	3	0	3	1	2	wint	2015	C	27.33333333	1	2
STE	to3	12	1	14	281	15	15	3	0	3	1	2	wint	2015	T	28	2	1
STE	to3	12	3	10	77	1	1	3	0	3	1	2	wint	2015	C	14	1	2
STE	to3	12	3	10	77	1	1	3	0	3	1	2	wint	2015	T	16.5	2	1
STE	to3	12	3	10	78	1	3	4	0	4	3	1	wint	2015	T	15.83333333	1	3
STE	to3	12	3	10	78	1	3	4	0	4	3	1	wint	2015	T	16.66666667	1	3
STE	to2	12	3	11	78	2	4	4	0	4	1	3	wint	2015	C	4	1	3
STE	to2	12	3	11	78	2	4	4	0	4	1	3	wint	2015	C	5	1	3
STE	to2	12	3	11	78	3	5	5	0	5	2	3	wint	2015	C	3	2	3
STE	to2	12	3	11	78	3	5	5	0	5	2	3	wint	2015	T	2	3	2
STE	to2	12	3	12	79	1	6	3	0	3	0	3	wint	2015	C	18.66666667	0	3
STE	to2	12	3	12	79	1	6	3	0	3	0	3	wint	2015	C	18.66666667	0	3
STE	to2	12	3	12	79	2	7	2	0	2	0	2	wint	2015	C	22	0	2
STE	to2	12	3	12	79	2	7	2	0	2	0	2	wint	2015	C	22	0	2
STE	to2	12	3	13	79	3	8	4	1	5	3	1	wint	2015	T	8.5	1	3
STE	to2	12	3	13	79	4	9	5	0	5	0	5	wint	2015	C	2	0	5
STE	to2	12	3	13	79	4	9	5	0	5	0	5	wint	2015	C	3	0	5
STE	to2	12	3	12	80	1	10	3	0	3	0	3	wint	2015	C	22.66666667	0	3
STE	to2	12	3	12	80	1	10	3	0	3	0	3	wint	2015	C	23.33333333	0	3
STE	to2	12	3	13	80	5	14	3	0	3	0	3	wint	2015	C	1.333333333	0	3
STE	to2	12	3	13	80	5	14	3	0	3	0	3	wint	2015	C	3.333333333	0	3
STE	to1	12	3	14	80	7	16	3	0	3	2	1	wint	2015	T	11.66666667	1	2
STE	to1	12	3	14	80	7	16	3	0	3	2	1	wint	2015	T	6.333333333	1	2
STE	to2	12	3	14	81	1	17	3	1	4	0	3	wint	2015	C	7	0	3
STE	to3	12	3	15	81	2	18	3	1	4	0	3	wint	2015	C	19.33333333	0	3
STE	to1	12	6	10	283	1	1	3	2	5	1	2	wint	2015	C	45.33333333	1	2
STE	to1	12	6	10	283	1	1	3	2	5	1	2	wint	2015	T	48	2	1
STE	to1	12	6	10	283	2	2	2	0	2	0	2	wint	2015	C	38	0	2
STE	to1	12	6	10	283	2	2	2	0	2	0	2	wint	2015	C	40	0	2
STE	to1	12	6	11	283	3	3	2	0	2	0	2	wint	2015	C	24	0	2
STE	to1	12	6	11	283	3	3	2	0	2	0	2	wint	2015	C	24	0	2
STE	to3	12	6	11	283	4	4	5	0	5	0	5	wint	2015	C	27.66666667	0	5
STE	to3	12	6	11	283	4	4	5	0	5	0	5	wint	2015	C	26.83333333	0	5
STE	to1	12	6	10	283	5	5	3	0	3	0	3	wint	2015	C	27.33333333	0	3
STE	to1	12	6	10	283	5	5	3	0	3	0	3	wint	2015	C	29.33333333	0	3
STE	to3	12	6	11	283	6	6	5	0	5	0	5	wint	2015	C	21.83333333	0	5
STE	to3	12	6	11	283	6	6	5	0	5	0	5	wint	2015	C	20.16666667	0	5
STE	to3	12	8	13	87	2	9	3	0	3	1	2	wint	2015	C	4	1	2
STE	to3	12	8	13	87	2	9	3	0	3	1	2	wint	2015	T	3	2	1
STE	to3	12	8	14	87	3	10	4	0	4	3	1	wint	2015	T	0.75	1	3
STE	to3	12	8	14	87	3	10	4	0	4	3	1	wint	2015	T	0.625	1	3
STE	to3	12	8	15	87	4	11	5	0	5	2	3	wint	2015	T	3.75	3	2
STE	to3	12	8	15	87	4	11	5	0	5	2	3	wint	2015	T	4.25	3	2
STE	to2	12	8	15	87	6	13	8	2	10	2	6	wint	2015	C	14	2	6
STE	to2	12	8	15	87	6	13	8	2	10	2	6	wint	2015	C	13	2	6
STE	to3	12	8	16	87	7	14	5	1	6	1	4	wint	2015	C	25.16666667	1	4
STE	to3	12	8	16	87	7	14	5	1	6	1	4	wint	2015	C	25.33333333	1	4
STE	to2	12	8	13	287	1	1	2	0	2	0	2	wint	2015	C	15	0	2
STE	to2	12	8	13	287	1	1	2	0	2	0	2	wint	2015	C	15	0	2
STE	to1	12	8	13	287	2	2	4	0	4	2	2	wint	2015	C	1	2	2
STE	to1	12	8	13	287	2	2	4	0	4	2	2	wint	2015	T	1.666666667	2	2
STE	to1	12	8	13	287	3	3	4	0	4	4	0	wint	2015	T	0.5	0	4
STE	to1	12	8	13	287	3	3	4	0	4	4	0	wint	2015	T	0	0	4
STE	to1	12	8	14	287	4	4	2	0	2	0	2	wint	2015	C	13	0	2
STE	to1	12	8	14	287	4	4	2	0	2	0	2	wint	2015	C	13	0	2
STE	to2	12	8	14	287	5	5	3	0	3	0	3	wint	2015	C	12	0	3
STE	to2	12	8	14	287	5	5	3	0	3	0	3	wint	2015	C	11.33333333	0	3
STE	to2	12	8	14	287	6	6	2	0	2	0	2	wint	2015	C	13	0	2
STE	to2	12	8	14	287	6	6	2	0	2	0	2	wint	2015	C	13	0	2
STE	to3	12	8	15	287	7	7	5	0	5	0	5	wint	2015	C	19.33333333	0	5
STE	to3	12	8	15	287	7	7	5	0	5	0	5	wint	2015	C	18	0	5
STE	to2	12	13	10	291	1	1	4	2	6	3	1	wint	2015	T	1.3	1	3
STE	to2	12	13	10	291	1	1	4	2	6	3	1	wint	2015	T	3.5	1	3
STE	to3	12	13	10	291	2	2	6	0	6	1	5	wint	2015	C	13.1	1	5
STE	to3	12	13	10	291	2	2	6	0	6	1	5	wint	2015	T	12.1	5	1
STE	to3	12	13	10	291	3	3	6	0	6	1	5	wint	2015	C	11.93333333	1	5
STE	to3	12	13	10	291	3	3	6	0	6	1	5	wint	2015	T	10.4	5	1
STE	to3	12	13	10	291	4	4	6	0	6	1	5	wint	2015	C	11.83333333	1	5
STE	to3	12	13	10	291	4	4	6	0	6	1	5	wint	2015	T	13.16666667	5	1
STE	to1	12	13	11	291	5	5	7	0	7	4	3	wint	2015	T	15	3	4
STE	to1	12	13	11	291	5	5	7	0	7	4	3	wint	2015	T	15.5	3	4
STE	to1	12	13	11	291	6	6	6	0	6	3	3	wint	2015	T	11.86666667	3	3
STE	to1	12	13	11	291	6	6	6	0	6	3	3	wint	2015	T	11.46666667	3	3
STE	to3	12	13	11	291	7	7	7	0	7	4	3	wint	2015	T	17.33333333	3	4
STE	to3	12	13	11	291	7	7	7	0	7	4	3	wint	2015	T	16.66666667	3	4
STE	to3	12	13	12	291	8	8	6	0	6	1	5	wint	2015	C	8.733333333	1	5
STE	to3	12	13	12	291	8	8	6	0	6	1	5	wint	2015	T	8.6	5	1
STE	to3	12	13	12	291	9	9	6	0	6	1	5	wint	2015	C	16.5	1	5
STE	to3	12	13	12	291	9	9	6	0	6	1	5	wint	2015	T	15.5	5	1
STE	to3	12	16	9	293	1	1	3	0	3	3	0	wint	2015	T	26.66666667	0	3
STE	to3	12	16	9	293	1	1	3	0	3	3	0	wint	2015	T	9.333333333	0	3
STE	to2	12	16	10	293	2	2	3	2	5	0	3	wint	2015	C	12.33333333	0	3
STE	to2	12	16	10	293	2	2	3	2	5	0	3	wint	2015	C	12.33333333	0	3
STE	to2	12	16	10	293	3	3	2	0	2	0	2	wint	2015	C	2	0	2
STE	to2	12	16	10	293	3	3	2	0	2	0	2	wint	2015	C	1.5	0	2
STE	to2	12	16	10	293	4	4	4	0	4	1	3	wint	2015	C	9.666666667	1	3
STE	to2	12	16	10	293	4	4	4	0	4	1	3	wint	2015	T	8.333333333	3	1
STE	to2	12	16	10	293	6	6	2	2	4	0	2	wint	2015	C	10.33333333	0	2
STE	to2	12	16	11	293	7	7	4	0	4	2	2	wint	2015	T	18.66666667	2	2
STE	to2	12	16	11	293	7	7	4	0	4	2	2	wint	2015	T	17.33333333	2	2
STE	to2	12	16	11	293	8	8	5	0	5	2	3	wint	2015	T	19.3	3	2
STE	to2	12	16	11	293	8	8	5	0	5	2	3	wint	2015	T	16.3	3	2
STE	to3	12	16	11	293	9	9	7	0	7	2	5	wint	2015	C	14.66666667	2	5
STE	to3	12	16	11	293	9	9	7	0	7	2	5	wint	2015	C	9.833333333	2	5
STE	to3	12	16	12	293	10	10	5	0	5	0	5	wint	2015	C	18.1	0	5
STE	to3	12	16	12	293	10	10	5	0	5	0	5	wint	2015	C	17.1	0	5
STE	to3	12	16	12	294	1	11	5	0	5	1	4	wint	2015	C	15.2	1	4
STE	to3	12	16	12	294	1	11	5	0	5	1	4	wint	2015	T	14.4	4	1
STE	to3	12	16	13	294	2	12	2	0	2	1	1	wint	2015	C	14	1	1
STE	to3	12	16	13	294	2	12	2	0	2	1	1	wint	2015	T	17	1	1
STE	to2	12	16	13	294	3	13	5	0	5	1	4	wint	2015	C	5.666666667	1	4
STE	to2	12	16	13	294	3	13	5	0	5	1	4	wint	2015	C	6.333333333	1	4
STE	to2	12	16	13	294	4	14	4	0	4	1	3	wint	2015	C	15	1	3
STE	to2	12	16	13	294	4	14	4	0	4	1	3	wint	2015	T	13	3	1
STE	to1	12	17	10	94	1	1	3	0	3	0	3	wint	2015	C	17	0	3
STE	to1	12	17	10	94	1	1	3	0	3	0	3	wint	2015	C	19	0	3
STE	to2	12	17	11	94	2	2	3	1	4	1	2	wint	2015	T	18.16666667	2	1
STE	to1	12	17	12	95	1	3	3	1	4	0	3	wint	2015	C	16	0	3
STE	to2	12	17	13	95	3	5	3	1	4	2	1	wint	2015	T	15.66666667	1	2
STE	to2	12	17	13	95	4	6	2	0	2	1	1	wint	2015	C	15	1	1
STE	to2	12	17	13	95	4	6	2	0	2	1	1	wint	2015	T	15	1	1
STE	to2	12	17	14	96	1	8	2	0	2	0	2	wint	2015	C	11	0	2
STE	to2	12	17	14	96	1	8	2	0	2	0	2	wint	2015	C	23	0	2
STE	to1	12	17	14	96	3	10	2	0	2	0	2	wint	2015	C	27	0	2
STE	to1	12	17	14	96	3	10	2	0	2	0	2	wint	2015	C	27	0	2
STE	to3	1	5	10	297	3	3	3	0	3	0	3	wint	2016	C	20.33333333	0	3
STE	to3	1	5	10	297	3	3	3	0	3	0	3	wint	2016	C	17.66666667	0	3
STE	to3	1	5	10	297	4	4	3	0	3	0	3	wint	2016	C	21	0	3
STE	to3	1	5	10	297	4	4	3	0	3	0	3	wint	2016	C	18.33333333	0	3
STE	to3	1	5	10	297	5	5	3	0	3	0	3	wint	2016	C	16.66666667	0	3
STE	to3	1	5	10	297	5	5	3	0	3	0	3	wint	2016	C	16	0	3
STE	to3	1	5	11	297	6	6	3	0	3	0	3	wint	2016	C	18.33333333	0	3
STE	to3	1	5	11	297	6	6	3	0	3	0	3	wint	2016	C	16.33333333	0	3
STE	to3	1	5	11	297	7	7	3	0	3	0	3	wint	2016	C	17.66666667	0	3
STE	to3	1	5	11	297	7	7	3	0	3	0	3	wint	2016	C	17	0	3
STE	to3	1	5	11	297	8	8	3	0	3	0	3	wint	2016	C	17	0	3
STE	to3	1	5	11	297	8	8	3	0	3	0	3	wint	2016	C	17.66666667	0	3
STE	to1	1	5	12	297	9	9	3	0	3	0	3	wint	2016	C	25.33333333	0	3
STE	to1	1	5	12	297	9	9	3	0	3	0	3	wint	2016	C	24.66666667	0	3
STE	to1	1	5	12	297	10	10	3	0	3	0	3	wint	2016	C	23	0	3
STE	to1	1	5	12	297	10	10	3	0	3	0	3	wint	2016	C	23.66666667	0	3
STE	to1	1	5	12	297	11	11	3	0	3	0	3	wint	2016	C	25	0	3
STE	to1	1	5	12	297	11	11	3	0	3	0	3	wint	2016	C	25.66666667	0	3
STE	to1	1	5	12	297	12	12	3	0	3	0	3	wint	2016	C	25.33333333	0	3
STE	to1	1	5	12	297	12	12	3	0	3	0	3	wint	2016	C	24	0	3
STE	to1	1	5	12	297	13	13	3	0	3	0	3	wint	2016	C	25.66666667	0	3
STE	to1	1	5	12	297	13	13	3	0	3	0	3	wint	2016	C	27.66666667	0	3
STE	to1	1	5	12	297	14	14	3	0	3	0	3	wint	2016	C	26.66666667	0	3
STE	to1	1	5	12	297	14	14	3	0	3	0	3	wint	2016	C	25.33333333	0	3
STE	to1	1	5	13	297	15	15	2	0	2	0	2	wint	2016	C	21	0	2
STE	to1	1	5	13	297	15	15	2	0	2	0	2	wint	2016	C	25	0	2
STE	to1	1	5	13	297	16	16	2	0	2	0	2	wint	2016	C	23	0	2
STE	to1	1	5	13	297	16	16	2	0	2	0	2	wint	2016	C	24	0	2
STE	to2	1	5	13	297	17	17	2	0	2	0	2	wint	2016	C	7	0	2
STE	to2	1	5	13	297	17	17	2	0	2	0	2	wint	2016	C	14	0	2
STE	to2	1	11	11	298	1	1	3	2	5	2	1	wint	2016	T	18	1	2
STE	to2	1	11	11	298	3	3	3	3	6	1	2	wint	2016	C	15	1	2
STE	to2	1	11	11	298	4	4	4	2	6	2	2	wint	2016	T	6.666666667	2	2
STE	to2	1	11	11	298	4	4	4	2	6	2	2	wint	2016	T	9.333333333	2	2
STE	to2	1	11	11	298	5	5	4	2	6	3	1	wint	2016	T	7	1	3
STE	to2	1	11	11	298	5	5	4	2	6	3	1	wint	2016	T	2	1	3
STE	to2	1	11	11	298	6	6	6	0	6	4	2	wint	2016	T	16.13333333	2	4
STE	to2	1	11	11	298	6	6	6	0	6	4	2	wint	2016	T	17.86666667	2	4
STE	to1	1	11	12	299	1	7	2	0	2	2	0	wint	2016	T	0	0	2
STE	to1	1	11	12	299	1	7	2	0	2	2	0	wint	2016	T	1.5	0	2
STE	to2	1	16	9	302	1	1	6	1	7	2	4	wint	2016	C	1.916666667	2	4
STE	to1	1	16	11	302	3	3	6	0	6	2	4	wint	2016	C	13	2	4
STE	to1	1	16	11	302	3	3	6	0	6	2	4	wint	2016	C	13	2	4
STE	to3	1	16	12	303	1	5	3	0	3	0	3	wint	2016	C	15.33333333	0	3
STE	to3	1	16	12	303	1	5	3	0	3	0	3	wint	2016	C	14.66666667	0	3
STE	to2	1	16	12	303	2	6	3	0	3	0	3	wint	2016	C	26.66666667	0	3
STE	to2	1	16	12	303	2	6	3	0	3	0	3	wint	2016	C	24.66666667	0	3
STE	to2	1	23		310	1	1	5	1	6	2	3	wint	2016	C	2.5	2	3
STE	to2	1	23		310	1	1	5	1	6	2	3	wint	2016	C	2.166666667	2	3
STE	to1	1	26	11	314	1	1	2	0	2	0	2	wint	2016	C	28	0	2
STE	to1	1	26	11	314	1	1	2	0	2	0	2	wint	2016	C	29	0	2
STE	to2	1	30	12	316	2	2	6	1	7	4	2	wint	2016	T	0.933333333	2	4
STE	to1	2	2	13	321	1	1	2	0	2	2	0	wint	2016	T	1	0	2
STE	to1	2	2	13	321	1	1	2	0	2	2	0	wint	2016	T	1	0	2
STE	to1	2	2	13	321	2	2	2	0	2	2	0	wint	2016	T	0	0	2
STE	to1	2	2	13	321	2	2	2	0	2	2	0	wint	2016	T	0	0	2
STE	to1	2	2	14	321	4	4	2	1	3	2	0	wint	2016	T	8	0	2
STE	to1	2	6	10	323	1	1	4	1	5	4	0	wint	2016	T	6.333333333	0	4
STE	to1	2	6	10	323	1	1	4	1	5	4	0	wint	2016	T	5	0	4
STE	to3	2	6	10	323	2	2	5	2	7	3	2	wint	2016	T	5.333333333	2	3
STE	to3	2	6	10	323	2	2	5	2	7	3	2	wint	2016	T	6.666666667	2	3
STE	to1	2	6	11	323	5	5	4	2	6	4	0	wint	2016	T	1	0	4
STE	to1	2	6	11	323	5	5	4	2	6	4	0	wint	2016	T	3.8	0	4
STE	to1	2	6	11	324	1	6	4	3	7	4	0	wint	2016	T	3.5	0	4
STE	to1	2	6	11	324	1	6	4	3	7	4	0	wint	2016	T	9	0	4
STE	to1	2	6	13	324	3	8	2	0	2	0	2	wint	2016	C	28	0	2
STE	to1	2	6	13	324	3	8	2	0	2	0	2	wint	2016	C	29	0	2
STE	to1	2	6	13	324	4	9	2	0	2	0	2	wint	2016	C	31	0	2
STE	to1	2	6	13	324	4	9	2	0	2	0	2	wint	2016	C	31	0	2
STE	to1	2	6	13	324	5	10	2	0	2	0	2	wint	2016	C	31	0	2
STE	to1	2	6	13	324	5	10	2	0	2	0	2	wint	2016	C	30	0	2
STE	to3	2	10	11	327	1	1	2	0	2	0	2	wint	2016	C	25	0	2
STE	to3	2	10	11	327	1	1	2	0	2	0	2	wint	2016	C	20	0	2
STE	to3	2	10	11	327	2	2	2	0	2	0	2	wint	2016	C	19	0	2
STE	to3	2	10	11	327	2	2	2	0	2	0	2	wint	2016	C	22	0	2
STE	to3	2	10	12	327	3	3	2	0	2	0	2	wint	2016	C	14	0	2
STE	to3	2	10	12	327	3	3	2	0	2	0	2	wint	2016	C	16	0	2
STE	to3	2	10	12	327	4	4	2	0	2	0	2	wint	2016	C	27	0	2
STE	to3	2	10	12	327	4	4	2	0	2	0	2	wint	2016	C	27	0	2
STE	to3	2	10	12	327	5	5	2	0	2	0	2	wint	2016	C	24	0	2
STE	to3	2	10	12	327	5	5	2	0	2	0	2	wint	2016	C	25	0	2
STE	to1	2	10	13	327	7	7	4	0	4	4	0	wint	2016	T	25	0	4
STE	to1	2	10	13	327	7	7	4	0	4	4	0	wint	2016	T	30	0	4
STE	to2	2	10	13	327	8	8	1	1	2	1	0	wint	2016	T	8	0	1
STE	to2	2	10	13	327	9	9	4	0	4	1	3	wint	2016	C	16	1	3
STE	to2	2	10	13	327	9	9	4	0	4	1	3	wint	2016	T	16.66666667	3	1
STE	to3	2	10	14	327	10	10	2	0	2	0	2	wint	2016	C	28	0	2
STE	to3	2	10	14	327	10	10	2	0	2	0	2	wint	2016	C	28	0	2
STE	to3	2	10	14	327	11	11	2	0	2	0	2	wint	2016	C	28	0	2
STE	to3	2	10	14	327	11	11	2	0	2	0	2	wint	2016	C	28	0	2
STE	to2	2	10	14	327	12	12	3	1	4	1	2	wint	2016	C	26	1	2
STE	to2	2	10	14	327	12	12	3	1	4	1	2	wint	2016	C	28	1	2
STE	to1	2	16	11	330	1	1	2	0	2	0	2	wint	2016	C	26	0	2
STE	to1	2	16	11	330	1	1	2	0	2	0	2	wint	2016	C	24	0	2
STE	to1	2	16	12	330	2	2	5	2	7	3	2	wint	2016	C	24	3	2
STE	to1	2	16	12	330	2	2	5	2	7	3	2	wint	2016	T	22.66666667	2	3
STE	to1	2	16	12	330	3	3	5	4	9	3	2	wint	2016	T	1.8	2	3
STE	to1	2	16	12	330	3	3	5	4	9	3	2	wint	2016	T	15.2	2	3
STE	to1	2	16	12	330	5	5	6	2	8	4	2	wint	2016	T	1.333333333	2	4
STE	to1	2	16	12	330	5	5	6	2	8	4	2	wint	2016	T	0.666666667	2	4
STE	to1	2	16	14	331	1	6	4	2	6	2	2	wint	2016	C	1	2	2
STE	to2	2	16	14	331	2	7	3	0	3	1	2	wint	2016	C	4.666666667	1	2
STE	to2	2	16	14	331	2	7	3	0	3	1	2	wint	2016	T	6	2	1
STE	to2	2	16	14	331	3	8	2	4	6	1	1	wint	2016	C	6	1	1
STE	to2	2	16	14	331	3	8	2	4	6	1	1	wint	2016	T	0	1	1
