# Supplementary material for: Social dynamics of core members in mixed-species bird flocks change across a gradient of foraging habitat quality
Source: PLoS One. 2022 Feb 2;17(2):e0262385. doi: 10.1371/journal.pone.0262385 (PMC8809581; doi:10.1371/journal.pone.0262385)
Supplement: S3 Dataset — Dataset for garage rate analysis. (CSV) [file pone.0262385.s009.csv]

site	SM3	month	day	hour	sum gargle	hrcat
MAR	B02	1	1	9	1	1
MAR	B02	1	2	9	2	1
MAR	B02	1	2	12	1	2
MAR	B02	1	3	9	1	1
MAR	B02	1	3	12	1	2
MAR	B2	1	22	8	2	1
MAR	B2	1	22	9	1	1
MAR	B2	1	28	8	1	1
MAR	B2	1	28	9	1	1
MAR	B2	1	28	12	1	2
MAR	B2	1	28	15	1	2
MAR	B2	2	8	8	2	1
MAR	B2	3	13	15	3	2
MAR	B2	3	15	9	3	1
MAR	B2	3	16	9	3	1
MAR	B2	3	16	12	3	2
MAR	B2	3	17	12	3	2
MAR	B2	3	18	9	3	1
MAR	B2	3	18	12	3	2
MAR	B2	3	19	9	3	1
MAR	B2	3	19	12	3	2
MAR	B2	3	20	9	3	1
MAR	B2	3	20	12	3	2
MAR	B2	3	21	9	3	1
MAR	B2	3	21	12	3	2
MAR	B2	3	22	9	3	1
MAR	G4	2	8	9	2	1
MAR	G4	2	8	12	2	2
MAR	G4	2	8	15	2	2
MAR	G4	3	11	7	3	1
MAR	G4	3	11	9	3	1
MAR	G4	3	11	12	3	2
MAR	G4	3	12	7	3	1
MAR	G4	3	12	12	3	2
MAR	G4	3	13	7	3	1
MAR	G4	3	13	12	3	2
MAR	G4	3	14	7	3	1
MAR	G4	3	14	12	3	2
MAR	G4	3	15	7	3	1
MAR	G4	3	16	7	3	1
MAR	G4	3	17	7	3	1
MAR	G4	3	18	7	3	1
MAR	G4	3	19	7	3	1
MAR	G4	3	20	7	3	1
MAR	K07	1	24	9	1	1
MAR	K07	1	24	12	1	2
MAR	K07	1	25	9	1	1
MAR	K07	1	25	12	1	2
MAR	K07	1	26	9	1	1
MAR	K07	1	26	12	1	2
MAR	K07	1	27	12	2	2
MAR	K07	1	28	12	1	2
MAR	K07	1	29	9	2	1
MAR	K07	1	29	12	1	2
MAR	K07	1	30	9	1	1
MAR	K07	1	30	12	1	2
MAR	K07	1	31	9	2	1
MAR	K07	1	31	12	1	2
MAR	M09	1	1	9	1	1
MAR	M09	1	1	12	1	2
MAR	M09	1	2	9	2	1
MAR	M09	1	2	12	2	2
MAR	M09	1	3	9	2	1
MAR	M09	1	3	12	2	2
MAR	M09	1	4	9	1	1
MAR	M09	1	4	12	1	2
MAR	M09	1	5	9	2	1
MAR	M09	1	5	12	1	2
MAR	O6	3	18	15	3	2
MAR	O6	3	19	15	3	2
MAR	O6	3	20	15	3	2
MAR	P05	1	24	9	1	1
MAR	P05	1	25	9	1	1
MAR	P05	1	25	12	1	2
MAR	P05	1	26	12	1	2
MAR	P05	1	27	12	1	2
MAR	P05	1	28	12	1	2
MAR	P05	1	29	12	1	2
MAR	P05	1	30	12	1	2
MAR	P05	1	31	12	1	2
MAR	P5	3	11	15	3	2
MAR	P5	3	12	15	3	2
MAR	P5	3	14	15	3	2
MAR	P5	3	15	12	3	2
MAR	P5	3	15	15	3	2
MAR	P5	3	16	15	3	2
MAR	P5	3	17	9	3	1
MAR	P5	3	17	15	3	2
MAR	W08	1	24	9	1	1
MAR	W08	1	25	9	2	1
MAR	W08	1	26	9	1	1
MAR	W08	1	27	9	1	1
MAR	W08	1	28	9	2	1
MAR	W08	1	29	9	2	1
MAR	W08	1	30	9	1	1
MAR	W08	1	31	9	1	1
ROS	B02	1	27	9	1	1
ROS	B02	1	27	12	1	2
ROS	B02	1	28	9	1	1
ROS	B02	1	28	12	1	2
ROS	B02	1	29	9	1	1
ROS	B02	1	29	12	1	2
ROS	B02	1	30	9	1	1
ROS	B02	1	30	12	1	2
ROS	B02	1	31	9	2	1
ROS	B02	1	31	12	1	2
ROS	B02	2	1	12	2	2
ROS	B02	2	3	12	2	2
ROS	B02	2	4	12	2	2
ROS	B02	2	5	12	2	2
ROS	B02	2	6	12	2	2
ROS	B02	2	7	12	2	2
ROS	B02	2	9	12	2	2
ROS	B02	3	6	12	6	2
ROS	B02	3	8	12	3	2
ROS	B02	3	9	12	3	2
ROS	B02	3	10	12	6	2
ROS	B02	3	11	12	6	2
ROS	B02	3	12	12	3	2
ROS	B02	3	14	12	6	2
ROS	B02	3	15	12	6	2
ROS	B02	3	17	12	6	2
ROS	B02	3	18	12	6	2
ROS	K07	1	1	9	1	1
ROS	K07	1	1	12	1	2
ROS	K07	1	2	9	1	1
ROS	K07	1	2	12	1	2
ROS	K07	1	3	9	1	1
ROS	K07	1	3	12	1	2
ROS	K07	1	4	9	1	1
ROS	K07	1	4	12	1	2
ROS	K07	1	5	9	1	1
ROS	K07	1	5	12	1	2
ROS	K07	1	6	9	1	1
ROS	K07	1	6	12	1	2
ROS	K07	1	7	9	2	1
ROS	K07	1	7	12	1	2
ROS	K07	1	8	12	1	2
ROS	K07	1	9	9	1	1
ROS	K07	1	9	12	1	2
ROS	K07	1	10	9	1	1
ROS	K07	1	10	12	1	2
ROS	K07	1	11	9	1	1
ROS	K07	1	11	12	1	2
ROS	M09	1	27	9	2	1
ROS	M09	1	27	12	1	2
ROS	M09	1	28	9	1	1
ROS	M09	1	28	12	1	2
ROS	M09	1	29	9	2	1
ROS	M09	1	29	12	1	2
ROS	M09	1	30	9	1	1
ROS	M09	1	30	12	1	2
ROS	M09	1	31	9	1	1
ROS	M09	1	31	12	1	2
ROS	N10	2	1	12	2	2
ROS	N10	2	5	12	2	2
ROS	N10	2	6	12	2	2
ROS	N10	2	7	12	2	2
ROS	N10	3	6	12	6	2
ROS	N10	3	9	12	3	2
ROS	N10	3	11	12	6	2
ROS	N10	3	12	12	3	2
ROS	N10	3	15	12	6	2
ROS	N10	3	17	12	6	2
ROS	N10	3	18	12	6	2
ROS	P05	1	1	9	2	1
ROS	P05	1	1	12	1	2
ROS	P05	1	2	9	2	1
ROS	P05	1	2	12	1	2
ROS	P05	1	3	9	1	1
ROS	P05	1	3	12	1	2
ROS	P05	1	4	9	1	1
ROS	P05	1	4	12	1	2
ROS	P05	1	5	9	1	1
ROS	P05	1	5	12	1	2
ROS	P05	1	6	9	1	1
ROS	P05	1	6	12	1	2
ROS	P05	1	7	9	2	1
ROS	P05	1	7	12	1	2
STE	B02	1	8	9	1	1
STE	B02	1	8	12	1	2
STE	B02	1	9	9	1	1
STE	B02	1	9	12	1	2
STE	B02	1	10	12	1	2
STE	B02	1	11	9	1	1
STE	B02	1	11	12	2	2
STE	B02	1	12	9	1	1
STE	B02	1	12	12	1	2
STE	B2	2	11	8	2	1
STE	B2	2	11	9	2	1
STE	B2	2	11	12	2	2
STE	B2	2	12	8	2	1
STE	B2	2	12	9	2	1
STE	B2	2	12	12	2	2
STE	B2	2	13	8	2	1
STE	B2	2	13	9	2	1
STE	B2	2	13	12	4	2
STE	B2	2	14	8	2	1
STE	B2	2	14	9	2	1
STE	B2	2	25	8	2	1
STE	B2	2	26	8	2	1
STE	B2	3	16	7	3	1
STE	B2	3	16	9	6	1
STE	B2	3	16	12	6	2
STE	B2	3	16	15	3	2
STE	B2	3	17	7	3	1
STE	B2	3	17	9	3	1
STE	B2	3	17	12	3	2
STE	B2	3	17	15	3	2
STE	B2	3	18	7	3	1
STE	B2	3	18	9	3	1
STE	B2	3	18	12	3	2
STE	B2	3	18	15	3	2
STE	B2	3	19	7	3	1
STE	B2	3	19	9	3	1
STE	B2	3	19	12	3	2
STE	B2	3	19	15	3	2
STE	B2	3	20	7	3	1
STE	B2	3	20	9	3	1
STE	B2	3	20	12	3	2
STE	B2	3	20	15	3	2
STE	B2	3	21	7	3	1
STE	B2	3	21	9	3	1
STE	B2	3	21	12	3	2
STE	B2	3	21	15	3	2
STE	B2	3	22	7	3	1
STE	B2	3	22	9	3	1
STE	G4	2	25	9	2	1
STE	G4	2	25	12	2	2
STE	G4	2	26	9	2	1
STE	G4	2	26	12	2	2
STE	G4	2	27	8	2	1
STE	G4	2	27	9	2	1
STE	G4	2	27	12	2	2
STE	G4	2	28	8	2	1
STE	G4	2	28	9	2	1
STE	M09	1	8	9	1	1
STE	M09	1	8	12	2	2
STE	M09	1	9	9	1	1
STE	M09	1	9	12	1	2
STE	M09	1	10	12	1	2
STE	M09	1	11	9	2	1
STE	M09	1	11	12	1	2
STE	M09	1	12	9	1	1
STE	M09	1	13	9	2	1
STE	M09	1	13	12	1	2
STE	M09	1	14	9	2	1
STE	M09	1	14	12	2	2
STE	M09	1	15	9	1	1
STE	M09	1	15	12	1	2
STE	M09	1	16	9	1	1
STE	M09	1	16	12	2	2
STE	M09	1	17	9	1	1
STE	M09	1	17	12	2	2
STE	M09	1	18	9	1	1
STE	M09	1	18	12	2	2
STE	M09	1	19	9	1	1
STE	M09	1	19	12	2	2
STE	M09	1	20	9	1	1
STE	M09	1	20	12	1	2
STE	M09	1	21	12	1	2
STE	P5	2	25	15	2	2
STE	P5	2	26	15	2	2
STE	P5	2	27	15	2	2
STE	R3	2	11	15	2	2
STE	R3	2	12	15	2	2
STE	R3	2	13	15	2	2
STE	Y01	1	8	9	1	1
STE	Y01	1	9	9	1	1
STE	Y01	1	9	12	1	2
STE	Y01	1	10	12	1	2
STE	Y01	1	11	9	1	1
STE	Y01	1	11	12	1	2
STE	Y01	1	12	9	1	1
STE	Y01	1	13	9	2	1
STE	Y01	1	13	12	1	2
STE	Y01	1	14	9	1	1
STE	Y01	1	14	12	2	2
STE	Y01	1	15	9	1	1
STE	Y01	1	15	12	1	2
STE	Y01	1	16	9	1	1
STE	Y01	1	16	12	1	2
STE	Y01	1	17	9	1	1
STE	Y01	1	17	12	1	2
STE	Y01	1	18	9	1	1
STE	Y01	1	18	12	1	2
STE	Y01	1	19	9	1	1
STE	Y01	1	19	12	1	2
STE	Y01	1	20	9	1	1
STE	Y01	1	20	12	2	2
STE	Y01	1	21	9	1	1
STE	Y01	1	21	12	1	2
